# Supplementary material for: Effects of Chemical Cross-Linking on the Structure of Proteins and Protein Assemblies
Source: Anal Chem. 2025 Jul 8;97(28):15104–12. doi: 10.1021/acs.analchem.5c01092 (PMC12291049; doi:10.1021/acs.analchem.5c01092)
Supplement: Supplementary file 1 [file ac5c01092_si_001.xlsx]

## Sheet: MT_10mM_BS3_repeat1
MT_10mM_BS3_repeat1
Protein 1	Protein 2	Residue Number 1	Residue Number 2	XL fragmentation score 1	XL fragmentation score 2	Charge	Peptide 1	Peptide 2	Raw File	ΔM [ppm]	M/Z	Monoisotopic Err	Distance on model (Å)	Inter- / intra- subunit
TubA	TubA	96	112	2	1.43	4	QLFHPEQLITGKEDAANNYAR-12	GHYTIGKEIIDLVLDR-7	deltaBS3_0/analysisfastload_2022_07_05_08_MT_10mM_BS3_0	1.3	1099.33	0	13.2	intra
TubA	TubB	96	218	2	1.24	4	QLFHPEQLITGKEDAANNYAR-12	TLKLTTPTYGDLNHLVSATMSGVTTCLR-3	deltaBS3_0/analysisfastload_2022_07_05_08_MT_10mM_BS3_0	2.7	1401.47	0	19.7	inter	(seam)
TubA	TubB	326	218	2	1.14	4	GDVVPKDVNAAIATIK-6	TLKLTTPTYGDLNHLVSATMSGVTTCLR-3	deltaBS3_0/analysisfastload_2022_07_05_08_MT_10mM_BS3_0	2.1	1200.39	0	12.2	inter
TubA	TubB	96	254	2	1.09	5	QLFHPEQLITGKEDAANNYAR-12	KLAVNMVPFPR-1	deltaBS3_0/analysisfastload_2022_07_05_08_MT_10mM_BS3_-2	-0.5	766.007	-2	14	inter
TubB	TubB	60	254	2	1.07	4	INVYYNEAAGNKYVPR-12	KLAVNMVPFPR-1	deltaBS3_0/analysisfastload_2022_07_05_08_MT_10mM_BS3_0	0.8	820.691	0	31.4	intra
TubA	TubA	96	394	2	1.03	5	QLFHPEQLITGKEDAANNYAR-12	LDHKFDLMYAK-4	deltaBS3_0/analysisfastload_2022_07_05_08_MT_10mM_BS3_-1	-1.7	787.6	-1	30.9	intra
TubA	TubB	96	326	2	1	4	QLFHPEQLITGKEDAANNYAR-12	MSMKEVDEQMLNVQNK-4	deltaBS3_0/analysisfastload_2022_07_05_08_MT_10mM_BS3_0	-1.8	1119.8	0	23.2	inter
TubA	TubA	96	326	2	1	4	QLFHPEQLITGKEDAANNYAR-12	GDVVPKDVNAAIATIK-6	deltaBS3_0/analysisfastload_2022_07_05_08_MT_10mM_BS3_0	0.6	1041.55	0	23.1	inter
TubA	TubB	164	338	2	1	4	LSVDYGUKSK-8	EVDEQMLNVQNKNSSYFVEWIPNNVK-12	deltaBS3_0/analysisfastload_2022_07_05_08_MT_10mM_BS3_-2	2.9	1136.83	-2	20.4	inter	(seam)
TubA	TubB	326	299	2	1	4	GDVVPKDVNAAIATIK-6	ALTVPELTQQMFDAKNMMAACDPR-15	deltaBS3_0/analysisfastload_2022_07_05_08_MT_10mM_BS3_0	-1.6	1122.32	0	17	inter
TubB	TubB	60	218	2	1	4	INVYYNEAAGNKYVPR-12	TLKLTTPTYGDLNHLVSATMSGVTTCLR-3	deltaBS3_0/analysisfastload_2022_07_05_08_MT_10mM_BS3_-1	1.9	1265.65	-1	21.1	inter
TubB	TubB	218	254	2	1	5	TLKLTTPTYGDLNHLVSATMSGVTTCLR-3	KLAVNMVPFPR-1	deltaBS3_0/analysisfastload_2022_07_05_08_MT_10mM_BS3_0	0.2	892.679	0	36	intra
TubB	TubB	60	372	2	0.97	4	INVYYNEAAGNKYVPR-12	GLKMSATFIGNSTAIQELFUR-3	deltaBS3_0/analysisfastload_2022_07_05_08_MT_10mM_BS3_0	1.9	1119.84	0	17.3	inter
TubA	TubA	163	338	2	0.96	4	LSVDYGKUSK-7	DVNAAIATIUTKR-12	deltaBS3_0/analysisfastload_2022_07_05_08_MT_10mM_BS3_0	-0.1	744.425	0	18.1	inter
TubA	TubB	326	60	2	0.94	4	GDVVPKDVNAAIATIK-6	INVYYNEAAGNKYVPR-12	deltaBS3_0/analysisfastload_2022_07_05_08_MT_10mM_BS3_-1	1.3	905.738	-1	24.1	inter	(seam)
TubA	TubB	304	326	2	0.93	5	AYHEQLSVAEITNACFEPANQMVKCDPR-24	MSMKEVDEQMLNVQNK-4	deltaBS3_0/analysisfastload_2022_07_05_08_MT_10mM_BS3_0	-1.1	1068.7	0	15.1	inter
TubA	TubA	326	401	2	0.93	5	GDVVPKDVNAAIATIK-6	LDHKFDLMYAKR-11	deltaBS3_0/analysisfastload_2022_07_05_08_MT_10mM_BS3_0	0.3	657.762	0	44	inter
TubA	TubA	304	394	2	0.92	5	AYHEQLSVAEITNACFEPANQMVKCDPR-24	LDHKFDLMYAK-4	deltaBS3_0/analysisfastload_2022_07_05_08_MT_10mM_BS3_0	1.8	960.062	0	16.7	intra
TubA	TubA	336	401	2	0.92	4	DVNAAIATIKTK-10	LDHKFDLMYAKR-11	deltaBS3_0/analysisfastload_2022_07_05_08_MT_10mM_BS3_-1	-2.7	730.651	-1	43.8	inter
TubA	TubB	96	338	2	0.89	4	QLFHPEQLITGKEDAANNYAR-12	EVDEQMLNVQNKNSSYFVEWIPNNVK-12	deltaBS3_0/analysisfastload_2022_07_05_08_MT_10mM_BS3_0	-1.5	1419.95	0	22.9	inter
TubB	TubB	124	218	2	0.89	6	KESESCDCLQGFQLTHSLGGGTGSGMGTLLISK-1	TLKLTTPTYGDLNHLVSATMSGVTTCLR-3	deltaBS3_0/analysisfastload_2022_07_05_08_MT_10mM_BS3_0	4.3	1108.05	0	19.6	inter
TubB	TubB	326	372	2	0.89	5	MSMKEVDEQMLNVQNK-4	GLKMSATFIGNSTAIQELFKR-3	deltaBS3_0/analysisfastload_2022_07_05_08_MT_10mM_BS3_0	-1.9	875.446	0	18.2	intra
TubA	TubB	96	60	2	0.86	5	QLFHPEQLITGKEDAANNYAR-12	INVYYNEAAGNKYVPR-12	deltaBS3_0/analysisfastload_2022_07_05_08_MT_10mM_BS3_0	-2.1	885.448	0	25.1	inter
TubA	TubB	112	254	2	0.85	5	GHYTIGKEIIDLVLDR-7	KLAVNMVPFPR-1	deltaBS3_0/analysisfastload_2022_07_05_08_MT_10mM_BS3_-1	-0.2	651.168	-1	18.5	inter
TubA	TubB	326	372	2	0.84	5	GDVVPKDVNAAIATIK-6	GLKMSATFIGNSTAIQELFKR-3	deltaBS3_0/analysisfastload_2022_07_05_08_MT_10mM_BS3_0	0.7	812.851	0	29.5	inter
TubA	TubA	96	338	2	0.82	5	QLFHPEQLITGKEDAANNYAR-12	DVNAAIATIUTKR-12	deltaBS3_0/analysisfastload_2022_07_05_08_MT_10mM_BS3_-1	0.5	822.842	-1	33.8	inter
TubA	TubB	163	338	2	0.79	4	LSVDYGKK-7	EVDEQMLNVQNKNSSYFVEWIPNNVK-12	deltaBS3_0/analysisfastload_2022_07_05_08_MT_10mM_BS3_0	-0.8	1043.52	0	19.8	inter	(seam)
TubB	TubB	218	299	2	0.79	5	TLKLTTPTYGDLNHLVSATMSGVTTCLR-3	ALTVPELTQQMFDAKNMMAACDPR-15	deltaBS3_0/analysisfastload_2022_07_05_08_MT_10mM_BS3_0	4.9	1185.99	0	13.4	intra
TubB	TubB	19	60	2	0.77	6	EIVHIQAGQCGNQIGAKFWEVISDEHGIDPTGSYHGDSDLQLER-17	INVYYNEAAGNKYVPR-12	deltaBS3_0/analysisfastload_2022_07_05_08_MT_10mM_BS3_-1	2.1	1153.4	-1	19.4	intra
TubB	TubB	60	326	2	0.75	4	INVYYNEAAGNKYVPR-12	MSMKEVDEQMLNVQNK-4	deltaBS3_0/analysisfastload_2022_07_05_08_MT_10mM_BS3_-2	-0.6	984.234	-2	25.8	inter
TubB	TubB	105	254	2	0.75	6	SGPFGQIFRPDNFVFGQSGAGNNWAKGHYTEGAELVDSVLDVVR-26	KLAVNMVPFPR-1	deltaBS3_0/analysisfastload_2022_07_05_08_MT_10mM_BS3_-2	1.3	1025.69	-2	36.5	intra
TubA	TubB	336	60	2	0.71	4	DVNAAIATIKTK-10	INVYYNEAAGNKYVPR-12	deltaBS3_0/analysisfastload_2022_07_05_08_MT_10mM_BS3_0	0.7	813.939	0	29.5	inter	(seam)
TubA	TubB	401	254	2	0.7	5	LDHKFDLMYAKR-11	KLAVNMVPFPR-1	deltaBS3_0/analysisfastload_2022_07_05_08_MT_10mM_BS3_0	-1.2	589.924	0	20.5	inter
TubA	TubA	370	394	2	0.66	5	VGINYEPPTVVPGGDLAKVQR-18	LDHKFDLMYAK-4	deltaBS3_0/analysisfastload_2022_07_05_08_MT_10mM_BS3_0	4.8	746.202	0	41.3	intra
TubB	TubB	124	299	2	0.65	5	KESESCDCLQGFQLTHSLGGGTGSGMGTLLISK-1	ALTVPELTQQMFDAKNMMAACDPR-15	deltaBS3_0/analysisfastload_2022_07_05_08_MT_10mM_BS3_-1	-0.8	1267.2	-1	14.3	inter
															Seam = Inter-subunit crosslink across the microtuble seam interface

## Sheet: MT_10mM_BS3_repeat2
MT_10mM_BS3_repeat2
Protein 1	Protein 2	Residue Number 1	Residue Number 2	XL fragmentation score 1	XL fragmentation score 2	Charge	Peptide 1	Peptide 2	Raw File	ΔM [ppm]	M/Z	Monoisotopic Err	Distance on model (Å)	Inter- / intra- subunit
TubA	TubA	96	112	2	1.22	4	QLFHPEQLITGKEDAANNYAR-12	GHYTIGKEIIDLVLDR-7	deltaBS3_0/analysisfastload_2022_08_29_05_MT_10mM_BS3_0	-0.9	1099.32	0	13.2	intra
TubA	TubB	326	218	2	1.18	4	GDVVPKDVNAAIATIK-6	TLKLTTPTYGDLNHLVSATMSGVTTCLR-3	deltaBS3_0/analysisfastload_2022_08_29_05_MT_10mM_BS3_0	1.5	1200.39	0	12.2	inter
TubB	TubB	60	254	2	1.11	4	INVYYNEAAGNKYVPR-12	KLAVNMVPFPR-1	deltaBS3_0/analysisfastload_2022_08_29_05_MT_10mM_BS3_0	-1.1	820.688	0	31.4	intra
TubA	TubB	96	218	2	1.06	4	QLFHPEQLITGKEDAANNYAR-12	TLKLTTPTYGDLNHLVSATMSGVTTCLR-3	deltaBS3_0/analysisfastload_2022_08_29_05_MT_10mM_BS3_-2	-1.1	1401.96	-2	19.7	inter	(seam)
TubB	TubB	326	372	2	1.05	4	MSMKEVDEQMLNVQNK-4	GLKMSATFIGNSTAIQELFKR-3	deltaBS3_0/analysisfastload_2022_08_29_05_MT_10mM_BS3_0	-3.5	1094.05	0	18.2	intra
TubA	TubB	96	326	2	1	5	QLFHPEQLITGKEDAANNYAR-12	MSMKEVDEQMLNVQNK-4	deltaBS3_0/analysisfastload_2022_08_29_05_MT_10mM_BS3_-1	-2.6	896.236	-1	23.2	inter
TubA	TubB	96	254	2	1	5	QLFHPEQLITGKEDAANNYAR-12	KLAVNMVPFPR-1	deltaBS3_0/analysisfastload_2022_08_29_05_MT_10mM_BS3_0	-0.6	765.604	0	14	inter
TubB	TubB	60	372	2	1	4	INVYYNEAAGNKYVPR-12	GLKMSATFIGNSTAIQELFKR-3	deltaBS3_0/analysisfastload_2022_08_29_05_MT_10mM_BS3_0	0.8	1080.82	0	17.3	inter
TubA	TubA	96	326	2	0.97	5	QLFHPEQLITGKEDAANNYAR-12	GDVVPKDVNAAIATIK-6	deltaBS3_0/analysisfastload_2022_08_29_05_MT_10mM_BS3_0	-0.9	833.44	0	23.1	inter
TubB	TubB	218	254	2	0.92	5	TLKLTTPTYGDLNHLVSATMSGVTTCLR-3	KLAVNMVPFPR-1	deltaBS3_0/analysisfastload_2022_08_29_05_MT_10mM_BS3_0	-0.1	892.676	0	36	intra
TubA	TubA	304	394	2	0.9	6	AYHEQLSVAEITNACFEPANQMVKCDPR-24	LDHKFDLMYAK-4	deltaBS3_0/analysisfastload_2022_08_29_05_MT_10mM_BS3_-1	-2.1	800.381	-1	16.7	intra
TubA	TubB	112	254	2	0.89	5	GHYTIGKEIIDLVLDR-7	KLAVNMVPFPR-1	deltaBS3_0/analysisfastload_2022_08_29_05_MT_10mM_BS3_0	-3.4	650.964	0	18.5	inter
TubA	TubB	96	338	2	0.87	5	QLFHPEQLITGKEDAANNYAR-12	EVDEQMLNVQNKNSSYFVEWIPNNVK-12	deltaBS3_0/analysisfastload_2022_08_29_05_MT_10mM_BS3_0	2.1	1136.16	0	22.9	inter
TubA	TubB	96	372	2	0.86	6	QLFHPEQLITGKEDAANNYAR-12	GLKMSATFIGNSTAIQELFKR-3	deltaBS3_0/analysisfastload_2022_08_29_05_MT_10mM_BS3_-1	0.1	811.758	-1	30.5	inter
TubB	TubB	124	218	2	0.85	6	KESESCDCLQGFQLTHSLGGGTGSGMGTLLISK-1	TLKLTTPTYGDLNHLVSATMSGVTTCLR-3	deltaBS3_0/analysisfastload_2022_08_29_05_MT_10mM_BS3_-2	3	1108.38	-2	19.6	inter
TubB	TubB	105	254	2	0.84	6	SGPFGQIFRPDNFVFGQSGAGNNWAKGHYTEGAELVDSVLDVVR-26	KLAVNMVPFPR-1	deltaBS3_0/analysisfastload_2022_08_29_05_MT_10mM_BS3_0	0	1025.36	0	36.5	intra
TubB	TubB	352	372	2	0.84	5	NSSYFVEWIPNNVKTAVCDIPPR-14	GLKMSATFIGNSTAIQELFKR-3	deltaBS3_0/analysisfastload_2022_08_29_05_MT_10mM_BS3_-2	0	1032.33	-2	21.8	intra
TubA	TubB	164	338	2	0.83	4	LSVDYGUKSK-8	EVDEQMLNVQNKNSSYFVEWIPNNVK-12	deltaBS3_0/analysisfastload_2022_08_29_05_MT_10mM_BS3_0	2.5	1136.33	0	20.4	inter	(seam)
TubB	TubB	218	299	2	0.83	5	TLKLTTPTYGDLNHLVSATMSGVTTCLR-3	ALTVPELTQQMFDAKNMMAACDPR-15	deltaBS3_0/analysisfastload_2022_08_29_05_MT_10mM_BS3_-2	1	1186.39	-2	13.4	intra
TubA	TubB	304	326	2	0.82	5	AYHEQLSVAEITNACFEPANQMVKCDPR-24	MSMKEVDEQMLNVQNK-4	deltaBS3_0/analysisfastload_2022_08_29_05_MT_10mM_BS3_0	-1.2	1068.7	0	15.1	inter
TubB	TubB	60	124	2	0.8	5	INVYYNEAAGNKYVPR-12	KESESCDCLQGFQLTHSLGGGTGSGMGTLLISK-1	deltaBS3_0/analysisfastload_2022_08_29_05_MT_10mM_BS3_-2	-2.8	1093.93	-2	18.3	intra
TubB	TubB	60	218	2	0.8	5	INVYYNEAAGNKYVPR-12	TLKLTTPTYGDLNHLVSATMSGVTTCLR-3	deltaBS3_0/analysisfastload_2022_08_29_05_MT_10mM_BS3_0	-2.9	1012.52	0	21.1	inter
TubB	TubB	124	299	2	0.74	5	KESESCDCLQGFQLTHSLGGGTGSGMGTLLISK-1	ALTVPELTQQMFDAKNMMAACDPR-15	deltaBS3_0/analysisfastload_2022_08_29_05_MT_10mM_BS3_-2	-2.8	1267.4	-2	14.3	inter
TubA	TubA	96	394	2	0.72	6	QLFHPEQLITGKEDAANNYAR-12	LDHKFDLMYAK-4	deltaBS3_0/analysisfastload_2022_08_29_05_MT_10mM_BS3_-1	-2.4	656.499	-1	30.9	intra
TubA	TubA	326	401	2	0.68	4	GDVVPKDVNAAIATIK-6	LDHKFDLMYAKR-11	deltaBS3_0/analysisfastload_2022_08_29_05_MT_10mM_BS3_0	-0.1	821.948	0	44	inter
TubB	TubB	124	338	2	0.65	6	KESESCDCLQGFQLTHSLGGGTGSGMGTLLISK-1	MSMKEVDEQMLNVQNKNSSYFVEWIPNNVK-16	deltaBS3_0/analysisfastload_2022_08_29_05_MT_10mM_BS3_-2	-0.5	1200.24	-2	13.2	inter
TubA	TubA	370	394	2	0.64	6	VGINYEPPTVVPGGDLAKVQR-18	LDHKFDLMYAKR-4	deltaBS3_0/analysisfastload_2022_08_29_05_MT_10mM_BS3_-2	4.3	648.353	-2	41.3	intra
																Seam = Inter-subunit crosslink across the microtuble seam interface

## Sheet: MT_10mM_BS3_repeat3
MT_10mM_BS3_repeat3
Protein 1	Protein 2	Residue Number 1	Residue Number 2	XL fragmentation score 1	XL fragmentation score 2	Charge	Peptide 1	Peptide 2	Raw File	ΔM [ppm]	M/Z	Monoisotopic Err	Distance on model (Å)	Inter- / intra- subunit
TubA	TubA	96	112	2	1.35	4	QLFHPEQLITGKEDAANNYAR-12	GHYTIGKEIIDLVLDR-7	deltaBS3_0/analysisfastload_2022_07_21_13_MT_10mM_BS3_X1p5_0	3.4	1099.33	0	13.2	intra
TubA	TubB	96	326	2	1.14	4	QLFHPEQLITGKEDAANNYAR-12	MSMKEVDEQMLNVQNK-4	deltaBS3_0/analysisfastload_2022_07_21_13_MT_10mM_BS3_X1p5_0	-4.5	1119.8	0	23.2	inter
TubB	TubB	218	254	2	1.13	5	TLKLTTPTYGDLNHLVSATMSGVTTCLR-3	KLAVNMVPFPR-1	deltaBS3_0/analysisfastload_2022_07_21_13_MT_10mM_BS3_X1p5_0	1.4	892.681	0	36	intra
TubA	TubB	326	218	2	1.11	4	GDVVPKDVNAAIATIK-6	TLKLTTPTYGDLNHLVSATMSGVTTCLR-3	deltaBS3_0/analysisfastload_2022_07_21_13_MT_10mM_BS3_X1p5_0	-0.1	1200.39	0	12.2	inter
TubA	TubB	96	254	2	1.06	4	QLFHPEQLITGKEDAANNYAR-12	KLAVNMVPFPR-1	deltaBS3_0/analysisfastload_2022_07_21_13_MT_10mM_BS3_X1p5_0	-1.4	956.756	0	14	inter
TubB	TubB	60	372	2	1.05	4	INVYYNEAAGNKYVPR-12	GLKMSATFIGNSTAIQELFKR-3	deltaBS3_0/analysisfastload_2022_07_21_13_MT_10mM_BS3_X1p5_-1	-0.4	1081.07	-1	17.3	inter
TubB	TubB	60	254	2	1.04	4	INVYYNEAAGNKYVPR-12	KLAVNMVPFPR-1	deltaBS3_0/analysisfastload_2022_07_21_13_MT_10mM_BS3_X1p5_0	-1.3	820.691	0	31.4	intra
TubB	TubB	60	124	2	1.02	5	INVYYNEAAGNKYVPR-12	KESESCDCLQGFQLTHSLGGGTGSGMGTLLISK-1	deltaBS3_0/analysisfastload_2022_07_21_13_MT_10mM_BS3_X1p5_0	-0.2	1093.54	0	18.3	intra
TubA	TubA	164	338	2	1	4	LSVDYGUKSK-8	DVNAAIATIUTKR-12	deltaBS3_0/analysisfastload_2022_07_21_13_MT_10mM_BS3_X1p5_0	-0.5	744.425	0	19	inter
TubB	TubB	60	218	2	1	5	INVYYNEAAGNKYVPR-12	TLKLTTPTYGDLNHLVSATMSGVTTCLR-3	deltaBS3_0/analysisfastload_2022_07_21_13_MT_10mM_BS3_X1p5_0	1.3	1012.52	0	21.1	inter
TubA	TubB	96	218	2	0.94	4	QLFHPEQLITGKEDAANNYAR-12	TLKLTTPTYGDLNHLVSATMSGVTTCLR-3	deltaBS3_0/analysisfastload_2022_07_21_13_MT_10mM_BS3_X1p5_-1	4.3	1401.72	-1	19.7	inter	(seam)
TubA	TubB	96	338	2	0.94	4	QLFHPEQLITGKEDAANNYAR-12	EVDEQMLNVQNKNSSYFVEWIPNNVK-12	deltaBS3_0/analysisfastload_2022_07_21_13_MT_10mM_BS3_X1p5_0	-2.7	1419.95	0	22.9	inter
TubA	TubB	326	299	2	0.93	4	GDVVPKDVNAAIATIK-6	ALTVPELTQQMFDAKNMMAACDPR-15	deltaBS3_0/analysisfastload_2022_07_21_13_MT_10mM_BS3_X1p5_0	-2.3	1122.32	0	17	inter
TubA	TubA	96	326	2	0.92	4	QLFHPEQLITGKEDAANNYAR-12	GDVVPKDVNAAIATIK-6	deltaBS3_0/analysisfastload_2022_07_21_13_MT_10mM_BS3_X1p5_0	-0.3	1041.55	0	23.1	inter
TubA	TubA	336	401	2	0.92	4	DVNAAIATIKTK-10	LDHKFDLMYAKR-11	deltaBS3_0/analysisfastload_2022_07_21_13_MT_10mM_BS3_X1p5_-1	-3.3	730.652	-1	43.8	inter
TubA	TubA	304	394	2	0.9	4	AYHEQLSVAEITNACFEPANQMVKCDPR-24	LDHKFDLMYAK-4	deltaBS3_0/analysisfastload_2022_07_21_13_MT_10mM_BS3_X1p5_0	0.5	1199.83	0	16.7	intra
TubA	TubB	326	254	2	0.89	4	GDVVPKDVNAAIATIK-6	KLAVNMVPFPR-1	deltaBS3_0/analysisfastload_2022_07_21_13_MT_10mM_BS3_X1p5_0	-0.3	755.683	0	37.1	inter
TubB	TubB	124	338	2	0.88	5	KESESCDCLQGFQLTHSLGGGTGSGMGTLLISK-1	EVDEQMLNVQNKNSSYFVEWIPNNVK-12	deltaBS3_0/analysisfastload_2022_07_21_13_MT_10mM_BS3_X1p5_0	0.5	1344.25	0	13.2	inter
TubB	TubB	218	299	2	0.88	5	TLKLTTPTYGDLNHLVSATMSGVTTCLR-3	ALTVPELTQQMFDAKNMMAACDPR-15	deltaBS3_0/analysisfastload_2022_07_21_13_MT_10mM_BS3_X1p5_0	4.6	1186	0	13.4	intra
TubB	TubB	254	299	2	0.86	4	KLAVNMVPFPR-1	ALTVPELTQQMFDAKNMMAACDPR-15	deltaBS3_0/analysisfastload_2022_07_21_13_MT_10mM_BS3_X1p5_-1	-0.5	1037.78	-1	27.4	intra
TubB	TubB	326	372	2	0.86	4	MSMKEVDEQMLNVQNK-4	GLKMSATFIGNSTAIQELFK-3	deltaBS3_0/analysisfastload_2022_07_21_13_MT_10mM_BS3_X1p5_0	3.5	1055.04	0	18.2	intra
TubA	TubA	326	394	2	0.85	4	GDVVPKDVNAAIATIK-6	LDHKFDLMYAK-4	deltaBS3_0/analysisfastload_2022_07_21_13_MT_10mM_BS3_X1p5_0	-3	782.923	0	46.8	inter
TubA	TubB	112	254	2	0.81	4	GHYTIGKEIIDLVLDR-7	KLAVNMVPFPR-1	deltaBS3_0/analysisfastload_2022_07_21_13_MT_10mM_BS3_X1p5_-1	0	813.71	-1	18.5	inter
TubA	TubB	304	326	2	0.8	5	AYHEQLSVAEITNACFEPANQMVKCDPR-24	MSMKEVDEQMLNVQNK-4	deltaBS3_0/analysisfastload_2022_07_21_13_MT_10mM_BS3_X1p5_0	-2.8	1068.7	0	15.1	inter
TubA	TubB	96	60	2	0.78	5	QLFHPEQLITGKEDAANNYAR-12	INVYYNEAAGNKYVPR-12	deltaBS3_0/analysisfastload_2022_07_21_13_MT_10mM_BS3_X1p5_-2	0.7	885.853	-2	25.1	inter
TubA	TubB	164	338	2	0.78	4	LSVDYGUKSK-8	EVDEQMLNVQNKNSSYFVEWIPNNVK-12	deltaBS3_0/analysisfastload_2022_07_21_13_MT_10mM_BS3_X1p5_0	2.1	1136.33	0	20.4	inter	(seam)
TubB	TubB	19	60	2	0.78	6	EIVHIQAGQCGNQIGAKFWEVISDEHGIDPTGSYHGDSDLQLER-17	INVYYNEAAGNKYVPR-12	deltaBS3_0/analysisfastload_2022_07_21_13_MT_10mM_BS3_X1p5_-2	0.9	1153.57	-2	19.4	intra
TubA	TubA	163	401	2	0.73	5	LSVDYGKUSK-7	LDHKFDLMYAKR-11	deltaBS3_0/analysisfastload_2022_07_21_13_MT_10mM_BS3_X1p5_-2	-2.3	592.122	-2	42.3	intra
TubA	TubB	326	60	2	0.69	4	GDVVPKDVNAAIATIK-6	INVYYNEAAGNKYVPR-12	deltaBS3_0/analysisfastload_2022_07_21_13_MT_10mM_BS3_X1p5_-2	-1	905.989	-2	24.1	inter	(seam)
															Seam = Inter-subunit crosslink across the microtuble seam interface

## Sheet: Sup_10mM_BS3
Sup_10mM_BS3
Protein 1	Protein 2	Residue Number 1	Residue Number 2	XL fragmentation score 1	XL fragmentation score 2	Charge	Peptide 1	Peptide 2	Raw File	ΔM [ppm]	M/Z	Monoisotopic Err	Distance on model (Å)	Inter- / intra- subunit
TubA	TubA	96	112	2	1.38	4	QLFHPEQLITGKEDAANNYAR-12	GHYTIGKEIIDLVLDR-7	deltaBS3_0/analysisfastload_2022_08_29_07_Sup_10mM_BS3_0	2.8	1099.33	0	13.2	intra
TubB	TubB	254	254	2	1.18	4	KLAVNMVPFPR-1	KLAVNMVPFPR-1	deltaBS3_0/analysisfastload_2022_08_29_07_Sup_10mM_BS3_0	-2.6	670.883	0	0	intra
TubA	TubA	112	163	2	1.08	4	GHYTIGKEIIDLVLDR-7	LSVDYGKK-7	deltaBS3_0/analysisfastload_2022_08_29_07_Sup_10mM_BS3_-1	-0.1	723.15	-1	23.6	intra
TubB	TubB	218	254	2	1.08	5	TLKLTTPTYGDLNHLVSATMSGVTTCLR-3	KLAVNMVPFPR-1	deltaBS3_0/analysisfastload_2022_08_29_07_Sup_10mM_BS3_0	1.3	892.677	0	36	intra
TubA	TubB	112	254	2	1.04	4	GHYTIGKEIIDLVLDR-7	KLAVNMVPFPR-1	deltaBS3_0/analysisfastload_2022_08_29_07_Sup_10mM_BS3_0	-2.2	813.454	0	18.5	intra
TubA	TubB	96	254	2	1.03	5	QLFHPEQLITGKEDAANNYAR-12	KLAVNMVPFPR-1	deltaBS3_0/analysisfastload_2022_08_29_07_Sup_10mM_BS3_0	-1.5	765.603	0	14	inter
TubB	TubB	124	254	2	0.98	5	KESESCDCLQGFQLTHSLGGGTGSGMGTLLISK-1	KLAVNMVPFPR-1	deltaBS3_0/analysisfastload_2022_08_29_07_Sup_10mM_BS3_-2	-2.4	974.087	-2	27	intra
TubA	TubA	96	394	2	0.97	5	QLFHPEQLITGKEDAANNYAR-12	LDHKFDLMYAK-4	deltaBS3_0/analysisfastload_2022_08_29_07_Sup_10mM_BS3_0	-1.4	787.397	0	30.9	intra
TubA	TubB	112	60	2	0.97	5	GHYTIGKEIIDLVLDR-7	INVYYNEAAGNKYVPR-12	deltaBS3_0/analysisfastload_2022_08_29_07_Sup_10mM_BS3_0	-1.2	770.808	0	37.9	inter
TubB	TubB	218	299	2	0.94	5	TLKLTTPTYGDLNHLVSATMSGVTTCLR-3	ALTVPELTQQMFDAKNMMAACDPR-15	deltaBS3_0/analysisfastload_2022_08_29_07_Sup_10mM_BS3_0	1	1185.99	0	13.4	intra
TubB	TubB	254	389	2	0.88	4	KLAVNMVPFPR-1	GLUMSATFIGNSTAIQELFKR-20	deltaBS3_0/analysisfastload_2022_08_29_07_Sup_10mM_BS3_-1	-1.3	970.283	-1	30	intra
TubA	TubB	96	389	2	0.87	5	QLFHPEQLITGKEDAANNYAR-12	MSATFIGNSTAIQELFKR-17	deltaBS3_0/analysisfastload_2022_08_29_07_Sup_10mM_BS3_0	-5.1	914.062	0	41.8	inter
TubA	TubB	336	254	2	0.87	4	DVNAAIATIKTK-10	KLAVNMVPFPR-1	deltaBS3_0/analysisfastload_2022_08_29_07_Sup_10mM_BS3_0	-4.4	664.13	0	43.7	inter
TubB	TubB	60	254	2	0.85	4	INVYYNEAAGNKYVPR-12	KLAVNMVPFPR-1	deltaBS3_0/analysisfastload_2022_08_29_07_Sup_10mM_BS3_0	-1.4	820.688	0	31.4	intra
TubB	TubB	60	124	2	0.84	5	INVYYNEAAGNKYVPR-12	KESESCDCLQGFQLTHSLGGGTGSGMGTLLISK-1	deltaBS3_0/analysisfastload_2022_08_29_07_Sup_10mM_BS3_-1	-2.6	1093.73	-1	18.3	intra
TubA	TubB	311	254	2	0.83	4	HGKYMACCLLYR-3	KLAVNMVPFPR-1	deltaBS3_0/analysisfastload_2022_08_29_07_Sup_10mM_BS3_0	-4.4	745.881	0	39	inter
TubA	TubA	96	311	2	0.79	5	QLFHPEQLITGKEDAANNYAR-12	HGKYMACCLLYR-3	deltaBS3_0/analysisfastload_2022_08_29_07_Sup_10mM_BS3_-1	-4.3	825.801	-1	36.5	inter
TubB	TubB	19	254	2	0.78	6	EIVHIQAGQCGNQIGAKFWEVISDEHGIDPTGSYHGDSDLQLER-17	KLAVNMVPFPR-1	deltaBS3_0/analysisfastload_2022_08_29_07_Sup_10mM_BS3_-1	1.2	1053.52	-1	26.3	intra
TubA	TubB	394	254	2	0.77	5	LDHKFDLMYAK-4	KLAVNMVPFPR-1	deltaBS3_0/analysisfastload_2022_08_29_07_Sup_10mM_BS3_0	-3.6	558.701	0	19.5	inter
TubB	TubB	60	218	2	0.77	5	INVYYNEAAGNKYVPR-12	TLKLTTPTYGDLNHLVSATMSGVTTCLR-3	deltaBS3_0/analysisfastload_2022_08_29_07_Sup_10mM_BS3_0	2	1012.52	0	21.1	inter
TubB	TubB	254	389	2	0.76	4	KLAVNMVPFPR-1	MSATFIGNSTAIQELFKR-17	deltaBS3_0/analysisfastload_2022_08_29_07_Sup_10mM_BS3_0	-1.9	856.462	0	30	intra
TubA	TubB	326	218	2	0.75	5	GDVVPKDVNAAIATIK-6	TLKLTTPTYGDLNHLVSATMSGVTTCLR-3	deltaBS3_0/analysisfastload_2022_08_29_07_Sup_10mM_BS3_-1	0.7	960.714	-1	12.2	inter
TubA	TubB	96	372	2	0.74	6	QLFHPEQLITGKEDAANNYAR-12	GLKMSATFIGNSTAIQELFKR-3	deltaBS3_0/analysisfastload_2022_08_29_07_Sup_10mM_BS3_-1	-0.6	811.757	-1	30.5	inter
TubA	TubB	401	254	2	0.74	5	LDHKFDLMYAKR-11	KLAVNMVPFPR-1	deltaBS3_0/analysisfastload_2022_08_29_07_Sup_10mM_BS3_0	0.3	589.924	0	20.5	inter
TubB	TubB	254	299	2	0.74	4	KLAVNMVPFPR-1	ALTVPELTQQMFDAKNMMAACDPR-15	deltaBS3_0/analysisfastload_2022_08_29_07_Sup_10mM_BS3_-1	-1.6	1037.77	-1	27.4	inter
TubA	TubB	326	105	2	0.73	6	GDVVPKDVNAAIATIK-6	SGPFGQIFRPDNFVFGQSGAGNNWAKGHYTEGAELVDSVLDVVR-26	deltaBS3_0/analysisfastload_2022_08_29_07_Sup_10mM_BS3_-2	-0.6	1082.22	-2	30.2	inter
TubB	TubB	60	105	2	0.73	6	INVYYNEAAGNKYVPR-12	SGPFGQIFRPDNFVFGQSGAGNNWAKGHYTEGAELVDSVLDVVR-26	deltaBS3_0/analysisfastload_2022_08_29_07_Sup_10mM_BS3_0	1.4	1125.23	0	36.8	intra
TubA	TubA	112	370	2	0.7	5	GHYTIGKEIIDLVLDR-7	VGINYEPPTVVPGGDLAKVQR-18	deltaBS3_0/analysisfastload_2022_08_29_07_Sup_10mM_BS3_0	4.8	838.463	0	35.7	inter
TubA	TubB	326	60	2	0.69	4	GDVVPKDVNAAIATIK-6	INVYYNEAAGNKYVPR-12	deltaBS3_0/analysisfastload_2022_08_29_07_Sup_10mM_BS3_0	-2.5	905.482	0	33.4	inter
TubA	TubB	96	60	2	0.65	5	QLFHPEQLITGKEDAANNYAR-12	INVYYNEAAGNKYVPR-12	deltaBS3_0/analysisfastload_2022_08_29_07_Sup_10mM_BS3_-1	0.2	885.648	-1	25.1	inter
TubB	TubB	105	254	2	0.63	7	SGPFGQIFRPDNFVFGQSGAGNNWAKGHYTEGAELVDSVLDVVRK-26	KLAVNMVPFPR-1	deltaBS3_0/analysisfastload_2022_08_29_07_Sup_10mM_BS3_-2	1.9	897.607	-2	36.5	intra
TubA	TubA	96	370	2	0.62	5	QLFHPEQLITGKEDAANNYAR-12	VGINYEPPTVVPGGDLAKVQR-18	deltaBS3_0/analysisfastload_2022_08_29_07_Sup_10mM_BS3_0	2.2	953.1	0	32	inter
TubB	TubB	60	389	2	0.62	4	INVYYNEAAGNKYVPR-12	MSATFIGNSTAIQELFKR-17	deltaBS3_0/analysisfastload_2022_08_29_07_Sup_10mM_BS3_-1	0	1006.52	-1	46.7	inter

## Sheet: MT_10mM_BS3_exclusive
MT_10mM_BS3_exclusive
Protein 1	Protein 2	Residue Number 1	Residue Number 2	XL fragmentation score 1	XL fragmentation score 2	Charge	Peptide 1	Peptide 2	Raw File	ΔM [ppm]	M/Z	Monoisotopic Err	Distance on model (Å)	Inter- / intra- subunit
TubA	TubB	96	218	2	1.24	4	QLFHPEQLITGKEDAANNYAR-12	TLKLTTPTYGDLNHLVSATMSGVTTCLR-3	deltaBS3_0/analysisfastload_2022_07_05_08_MT_10mM_BS3_0	2.7	1401.47	0	19.7	inter	(seam)
TubA	TubB	96	326	2	1	4	QLFHPEQLITGKEDAANNYAR-12	MSMKEVDEQMLNVQNK-4	deltaBS3_0/analysisfastload_2022_07_05_08_MT_10mM_BS3_0	-1.8	1119.8	0	23.2	inter
TubA	TubA	96	326	2	1	4	QLFHPEQLITGKEDAANNYAR-12	GDVVPKDVNAAIATIK-6	deltaBS3_0/analysisfastload_2022_07_05_08_MT_10mM_BS3_0	0.6	1041.55	0	23.1	inter	(seam)
TubA	TubB	164	338	2	1	4	LSVDYGUKSK-8	EVDEQMLNVQNKNSSYFVEWIPNNVK-12	deltaBS3_0/analysisfastload_2022_07_05_08_MT_10mM_BS3_-2	2.9	1136.83	-2	20.4	inter	(seam)
TubB	TubB	60	372	2	0.97	4	INVYYNEAAGNKYVPR-12	GLKMSATFIGNSTAIQELFUR-3	deltaBS3_0/analysisfastload_2022_07_05_08_MT_10mM_BS3_0	1.9	1119.84	0	17.3	inter
TubA	TubB	304	326	2	0.93	5	AYHEQLSVAEITNACFEPANQMVKCDPR-24	MSMKEVDEQMLNVQNK-4	deltaBS3_0/analysisfastload_2022_07_05_08_MT_10mM_BS3_0	-1.1	1068.7	0	15.1	inter
TubA	TubA	304	394	2	0.92	5	AYHEQLSVAEITNACFEPANQMVKCDPR-24	LDHKFDLMYAK-4	deltaBS3_0/analysisfastload_2022_07_05_08_MT_10mM_BS3_0	1.8	960.062	0	16.7	intra
TubA	TubB	96	338	2	0.89	4	QLFHPEQLITGKEDAANNYAR-12	EVDEQMLNVQNKNSSYFVEWIPNNVK-12	deltaBS3_0/analysisfastload_2022_07_05_08_MT_10mM_BS3_0	-1.5	1419.95	0	22.9	inter
TubB	TubB	326	372	2	0.89	5	MSMKEVDEQMLNVQNK-4	GLKMSATFIGNSTAIQELFKR-3	deltaBS3_0/analysisfastload_2022_07_05_08_MT_10mM_BS3_0	-1.9	875.446	0	18.2	inter
															Seam = Inter-subunit crosslink across the microtuble seam interface

## Sheet: MT_0.1wt_FA_repeat1
MT_0.1wt_FA_repeat1
Protein 1	Protein 2	XL fragmentation score	MS/MS fragments peptide 1	MS/MS fragments peptide 2	Residue Number 1	Residue Number 2	MS1 ΔM [ppm]	Peptide 1	Peptide 2	Cross-link category	Mass	M/Z	Charge	Retention time [sec]	MS/MS event number	MS/MS fragments weakest peptide	Average MS2 ΔM [ppm]	MS2 ΔM STD [ppm]	Distance on model (Å)	Inter- / intra- subunit
TubB	TubB	2.40678	87	55	88	124	-0.748075	SGPFGQIFRPDNFVFGQSGAGNNWAK	KESEScDcLQGFQLTHSLGGGTGSGMGTLLISK	2	6277.95	1256.6	5	7338	2678	55	1.0057	2.26702	13.4	Intra
TubB	TubA	1.73171	35	36	2	96	-1.74755	[MREIVHIQAGQcGNQIGAK	QLFHPEQLITGKEDAANNYAR	1	4548.25	759.052	6	5663	814	35	-0.06798	2.21761	7	inter
TubB	TubB	1.58333	32	44	278	218	2.0904	LHFFMPGFAPLTSRGSQQYR	TLKLTTPTYGDLNHLVSATMSGVTTcLR	0	5412.73	1083.56	5	7562	2964	32	0.282393	2.05301	8.9	Intra
TubA	TubB	2.26471	30	47	221	372	-0.175114	NLDIERPTYTNLNR	GLKMSATFIGNSTAIQELFK	0	3897.01	975.264	4	6901	2133	30	0.354358	1.77831	16.5	inter
TubB	TubB	2.59375	24	59	50	2	1.74313	INVYYNEAAGNK	[MREIVHIQAGQcGNQIGAK	4	3476.72	696.354	5	4961	475	24	0.398529	1.96547	8.1	Intra
TubB	TubB	1.1875	22	54	278	19	0.252649	LHFFMPGFAPLTSRGSQQYR	EIVHIQAGQcGNQIGAKFWEVISDEHGIDPTGSYHGDSDLQLER	2	7270.48	1212.76	6	7302	2632	22	0.285687	2.11204	22	Intra
TubA	TubB	2.12	32	21	394	349	0.576355	LDHKFDLMYAK	NSSYFVEWIPNNVK	4	3088.52	618.714	5	6260	1383	21	0.927737	1.96681	9.3	inter
TubB	TubA	0.776119	19	33	326	214	1.73733	MSMKEVDEQMLNVQNK	SKLEFSIYPAPQVSTAVVEPYNSILTTHTTLEHSDcAFMVDNEAIYDIcRR	2	7836.73	1120.54	7	7744	3188	19	0.00810114	2.5039	9.7	inter
TubB	TubB	2.03846	17	36	322	372	0.23632	GRMSMK	GLKMSATFIGNSTAIQELFK	0	2887.48	722.88	4	6372	1525	17	0.580547	1.9029	7.9	Intra

## Sheet: MT_0.1wt_FA_repeat2
MT_0.1wt_FA_repeat2
Protein 1	Protein 2	XL fragmentation score	MS/MS fragments peptide 1	MS/MS fragments peptide 2	Residue Number 1	Residue Number 2	MS1 ΔM [ppm]	Peptide 1	Peptide 2	Cross-link category	Mass	M/Z	Charge	Retention time [sec]	MS/MS event number	MS/MS fragments weakest peptide	Average MS2 ΔM [ppm]	MS2 ΔM STD [ppm]	Distance on model (Å)	Inter- / intra- subunit
TubB	TubB	2.79661	95	70	88	124	-1.93062	SGPFGQIFRPDNFVFGQSGAGNNWAK	KESEScDcLQGFQLTHSLGGGTGSGMGTLLISK	2	6277.95	1256.59	5	5380	2231	70	-0.0800243	2.25729	13.4	Intra
TubB	TubB	2.375	55	59	278	218	-1.1033	LHFFMPGFAPLTSRGSQQYR	TLKLTTPTYGDLNHLVSATMSGVTTcLR	0	5412.72	774.251	7	5481	2435	55	0.0838075	2.04364	8.9	Intra
TubB	TubB	1.92593	53	51	284	124	0.268929	GSQQYRALTVPELTQQMFDAK	KESEScDcLQGFQLTHSLGGGTGSGMGTLLISK	2	5890.82	982.809	6	5212	1917	51	0.17503	2.15435	13.1	inter
TubB	TubA	1.55385	42	59	326	214	0.341823	MSMKEVDEQMLNVQNK	LEFSIYPAPQVSTAVVEPYNSILTTHTTLEHSDcAFMVDNEAIYDIcRR	2	7621.59	1089.8	7	5519	2508	42	0.793386	2.50153	9.7	inter
TubA	TubB	3.14286	39	71	221	372	-3.10859	NLDIERPTYTNLNR	GLKMSATFIGNSTAIQELFKR	1	4054.1	811.826	5	4998	1503	39	-0.280592	1.71062	16.5	inter
TubB	TubB	1.37879	35	56	299	215	0.534541	ALTVPELTQQMFDAKNMMAAcDPR	VSDTVVEPYNATLSVHQLVENTDETYcIDNEALYDIcFRTLK	2	7697.61	1283.94	6	5834	3042	35	-0.272174	1.81861	8.4	Intra
TubB	TubB	1.76562	35	78	278	19	2.04364	LHFFMPGFAPLTSRGSQQYR	EIVHIQAGQcGNQIGAKFWEVISDEHGIDPTGSYHGDSDLQLER	1	7269.49	1039.5	7	5331	2132	35	-0.0467244	2.11896	22	Intra
TubB	TubA	1.32836	30	59	326	214	0.0731804	MSMKEVDEQMLNVQNK	SKLEFSIYPAPQVSTAVVEPYNSILTTHTTLEHSDcAFMVDNEAIYDIcRR	1	7835.71	1120.39	7	5447	2360	30	-0.190975	2.32449	9.7	inter
TubB	TubB	1.63889	24	35	60	2	0.514998	INVYYNEAAGNKYVPR	[MREIVHIQAGQcGNQIGAK	3	3991	571.149	7	4188	425	24	-0.92328	1.54539	20.1	Intra
TubA	TubB	2.53846	45	21	394	349	-2.8004	LDHKFDLMYAKR	NSSYFVEWIPNNVK	4	3244.61	649.928	5	4637	921	21	-0.208027	1.73514	9.3	inter
TubB	TubB	2.38462	20	42	322	372	-1.39504	GRMSMK	GLKMSATFIGNSTAIQELFK	0	2887.47	722.874	4	4866	1277	20	0.0338399	2.20586	7.9	Intra

## Sheet: Sup_0.1wt_FA
Sup_0.1wt_FA
Protein 1	Protein 2	XL fragmentation score	MS/MS fragments peptide 1	MS/MS fragments peptide 2	Residue Number 1	Residue Number 2	MS1 ΔM [ppm]	Peptide 1	Peptide 2	Cross-link category	Mass	M/Z	Charge	Retention time [sec]	MS/MS event number	MS/MS fragments weakest peptide	Average MS2 ΔM [ppm]	MS2 ΔM STD [ppm]	Distance on model (Å)	Inter- / intra- subunit
TubB	TubB	2.27119	76	58	88	124	0.116747	SGPFGQIFRPDNFVFGQSGAGNNWAK	KESEScDcLQGFQLTHSLGGGTGSGMGTLLISK	2	6277.96	1256.6	5	5375	2471	58	1.69138	2.10365	13.4	Intra
TubB	TubB	2.38095	45	55	60	88	1.69639	INVYYNEAAGNKYVPR	SGPFGQIFRPDNFVFGQSGAGNNWAK	1	4692.28	939.462	5	5103	1948	45	2.01122	1.85215	10.5	Intra
TubA	TubA	1.83673	46	44	390	304	2.22028	AVcMLSNTTAIAEAWARLDHK	AYHEQLSVAEITNAcFEPANQMVKcDPR	0	5658.67	809.387	7	5159	2060	44	1.64927	1.99623	11.7	Intra
TubB	TubB	1.78125	39	75	278	19	3.83209	LHFFMPGFAPLTSRGSQQYR	EIVHIQAGQcGNQIGAKFWEVISDEHGIDPTGSYHGDSDLQLER	1	7269.5	1212.59	6	5331	2379	39	2.05989	2.07581	22	Intra
TubB	TubB	1.25758	35	48	299	215	2.53321	ALTVPELTQQMFDAKNMMAAcDPR	VSDTVVEPYNATLSVHQLVENTDETYcIDNEALYDIcFRTLK	1	7696.62	1283.77	6	5836	3350	35	1.77394	1.56487	8.4	Intra
TubB	TubA	1.53846	33	67	326	214	1.78995	MSMKEVDEQMLNVQNK	LEFSIYPAPQVSTAVVEPYNSILTTHTTLEHSDcAFMVDNEAIYDIcRR	1	7620.6	1271.1	6	5518	2778	33	1.70001	2.22414	9.7	inter
TubB	TubA	1.35821	30	61	326	214	-0.688596	MSMKEVDEQMLNVQNK	SKLEFSIYPAPQVSTAVVEPYNSILTTHTTLEHSDcAFMVDNEAIYDIcRR	1	7835.71	1120.39	7	5373	2463	30	1.98183	2.34491	9.7	inter
TubA	TubA	2.19231	30	27	311	339	2.50713	HGKYMAccLLYR	RTIQFVDWcPTGFK	0	3348.59	670.724	5	4708	1224	27	1.27997	1.0168	12.3	Intra
TubA	TubA	2.2	29	26	311	342	-0.691517	HGKYMAccLLYR	TIQFVDWcPTGFK	3	3180.48	637.102	5	4621	1084	26	1.71958	1.45383	5	Intra
TubB	TubB	1.57143	41	25	372	284	2.23289	GLKMSATFIGNSTAIQELFKR	GSQQYRALTVPELTQQMFDAK	0	4745.44	791.913	6	5334	2386	25	1.55884	1.78452	12.6	Intra
TubA	TubA	1.35714	24	33	326	84	0.908739	GDVVPKDVNAAIATIK	TGTYRQLFHPEQLITGKEDAANNYAR	2	4628.39	772.405	6	4705	1220	24	1.72141	1.08787	35.7	inter
TubA	TubB	1.96	29	20	394	349	-3.54381	LDHKFDLMYAK	NSSYFVEWIPNNVK	3	3087.51	618.507	5	4793	1349	20	1.4519	2.69713	9.3	inter
TubA	TubA	1.53571	20	23	163	79	3.58484	LSVDYGKK	AVFVDLEPTVIDEVRTGTYR	0	3211.69	643.344	5	4910	1567	20	1.13864	1.33733	33.1	Intra
TubB	TubB	1.96154	19	32	322	372	0.963494	GRMSMK	GLKMSATFIGNSTAIQELFK	0	2887.48	578.502	5	4855	1465	19	1.36321	1.82053	7.9	Intra
TubA	TubA	1.92	30	18	336	342	2.57977	DVNAAIATIKTK	TIQFVDWcPTGFK	4	2854.48	714.627	4	4802	1362	18	0.930487	1.57469	9.3	Intra

## Sheet: MT_01wt_FA_exclusive
MT_01wt_FA_exclusive
Protein 1	Protein 2	XL fragmentation score	MS/MS fragments peptide 1	MS/MS fragments peptide 2	Residue Number 1	Residue Number 2	MS1 ΔM [ppm]	Peptide 1	Peptide 2	Cross-link category	Mass	M/Z	Charge	Retention time [sec]	MS/MS event number	MS/MS fragments weakest peptide	Average MS2 ΔM [ppm]	MS2 ΔM STD [ppm]	Distance on model (Å)	Inter- / intra- subunit
TubB	TubB	2.375	55	59	278	218	-1.1033	LHFFMPGFAPLTSRGSQQYR	TLKLTTPTYGDLNHLVSATMSGVTTcLR	0	5412.72	774.251	7	5481	2435	55	0.0838075	2.04364	8.9	Intra
TubA	TubB	3.14286	39	71	221	372	-3.10859	NLDIERPTYTNLNR	GLKMSATFIGNSTAIQELFKR	1	4054.1	811.826	5	4998	1503	39	-0.280592	1.71062	16.5	inter
TubB	TubB	1.63889	24	35	50	2	0.514998	INVYYNEAAGNKYVPR	[MREIVHIQAGQcGNQIGAK	3	3991	571.149	7	4188	425	24	-0.92328	1.54539	8.1	Intra

## Sheet: MT_1wt_FA_repeat1
MT_1wt_FA_repeat1
Protein 1	Protein 2	XL fragmentation score	MS/MS fragments peptide 1	MS/MS fragments peptide 2	Residue Number 1	Residue Number 2	MS1 ΔM [ppm]	Peptide 1	Peptide 2	Cross-link category	Mass	M/Z	Charge	Retention time [sec]	MS/MS event number	MS/MS fragments weakest peptide	Average MS2 ΔM [ppm]	MS2 ΔM STD [ppm]	Distance on model (Å)	Inter- / intra- subunit
TubB	TubB	2.54237	76	74	88	124	3.32464	SGPFGQIFRPDNFVFGQSGAGNNWAK	KESEScDcLQGFQLTHSLGGGTGSGMGTLLISK	0	6275.97	1047.01	6	7320	3250	74	1.30466	2.32984	13.4	intra
TubB	TubA	3.09756	66	61	2	96	1.39166	[MREIVHIQAGQcGNQIGAK	QLFHPEQLITGKEDAANNYAR	0	4547.26	758.888	6	5663	1203	61	1.07006	1.9951	7	inter
TubA	TubA	2.38776	58	59	390	304	3.18064	AVcMLSNTTAIAEAWARLDHK	AYHEQLSVAEITNAcFEPANQMVKcDPR	0	5658.68	1132.75	5	6920	2712	58	0.837177	2.74455	11.7	intra
TubB	TubB	2.33333	55	57	278	218	0.616441	LHFFMPGFAPLTSRGSQQYR	TLKLTTPTYGDLNHLVSATMSGVTTcLR	0	5412.72	774.257	7	7515	3516	55	1.65863	1.94345	8.9	intra
TubB	TubB	3.68571	51	78	60	123	2.45142	INVYYNEAAGNKYVPR	GHYTEGAELVDSVLDVVRK	0	3980.02	797.014	5	6530	2220	51	0.731087	1.93872	21.3	intra
TubB	TubB	2.78571	51	66	60	88	1.95556	INVYYNEAAGNKYVPR	SGPFGQIFRPDNFVFGQSGAGNNWAK	0	4691.28	939.268	5	6789	2538	51	0.587337	1.47608	10.5	intra
TubB	TubB	3.16667	46	68	60	2	1.10603	INVYYNEAAGNKYVPR	[MREIVHIQAGQcGNQIGAK	4	3992	799.411	5	5138	770	46	0.459037	1.73799	20.1	intra
TubB	TubB	2.61111	46	48	60	278	0.599308	INVYYNEAAGNKYVPR	LHFFMPGFAPLTSRGSQQYR	0	4233.1	706.528	6	6263	1866	46	0.742129	1.43519	14.2	inter
TubA	TubA	2.55556	46	46	326	79	-1.28332	GDVVPKDVNAAIATIK	AVFVDLEPTVIDEVRTGTYR	0	3913.08	783.627	5	6962	2769	46	1.6474	1.49894	38.3	inter
TubB	TubB	1.81633	45	44	284	218	-0.922388	GSQQYRALTVPELTQQMFDAK	TLKLTTPTYGDLNHLVSATMSGVTTcLR	2	5485.75	1098.16	5	7629	3671	44	1.08416	2.019	15.3	intra
TubB	TubB	2.03704	66	44	88	218	0.379164	SGPFGQIFRPDNFVFGQSGAGNNWAK	TLKLTTPTYGDLNHLVSATMSGVTTcLR	1	5871.9	979.662	6	7828	3935	44	1.04528	2.07111	13.9	inter
TubB	TubB	1.51515	42	58	299	215	1.92472	ALTVPELTQQMFDAKNMMAAcDPR	VSDTVVEPYNATLSVHQLVENTDETYcIDNEALYDIcFRTLK	1	7696.61	1283.78	6	8234	4445	42	1.0533	2.02145	8.4	intra
TubA	TubB	2.5	41	64	326	88	1.54967	GDVVPKDVNAAIATIK	SGPFGQIFRPDNFVFGQSGAGNNWAK	1	4432.25	887.461	5	7137	3005	41	0.398373	1.91644	25.9	inter
TubB	TubB	1.31884	50	41	218	88	0.55897	TLKLTTPTYGDLNHLVSATMSGVTTcLR	AILVDLEPGTMDSVRSGPFGQIFRPDNFVFGQSGAGNNWAK	4	7456.72	1066.26	7	8115	4300	41	1.28303	1.82045	13.9	inter
TubB	TubB	1.45763	41	45	389	79	0.408927	MSATFIGNSTAIQELFKR	AILVDLEPGTMDSVRSGPFGQIFRPDNFVFGQSGAGNNWAK	2	6433.2	1073.21	6	8074	4248	41	0.702831	2.17303	38.4	intra
TubA	TubA	2.83333	46	39	326	221	0.940386	GDVVPKDVNAAIATIK	NLDIERPTYTNLNR	1	3352.79	671.567	5	5989	1547	39	0.484737	1.96692	39.4	intra
TubB	TubA	2.26829	41	52	278	96	-0.141504	LHFFMPGFAPLTSRGSQQYR	QLFHPEQLITGKEDAANNYAR	0	4777.36	797.238	6	6587	2287	41	0.661183	2.17163	25.6	inter	(seam)
TubA	TubA	2.31429	40	41	326	64	-1.98352	GDVVPKDVNAAIATIK	HVPRAVFVDLEPTVIDEVR	1	3825.08	957.281	4	6650	2360	40	0.908509	2.10667	26.6	inter
TubB	TubA	2.11905	39	50	284	96	-0.592175	GSQQYRALTVPELTQQMFDAK	QLFHPEQLITGKEDAANNYAR	2	4850.4	971.091	5	6692	2409	39	0.912805	1.86359	26.2	inter
TubA	TubB	2.74194	39	46	320	60	0.870862	YMAccLLYRGDVVPK	INVYYNEAAGNKYVPR	1	3738.82	748.775	5	5921	1484	39	0.395485	1.77789	22.7	inter	(seam)
TubA	TubB	1.97917	39	56	79	218	-0.846978	AVFVDLEPTVIDEVRTGTYR	TLKLTTPTYGDLNHLVSATMSGVTTcLR	1	5353.74	893.301	6	7772	3864	39	0.710491	1.94908	16.6	inter	(seam)
TubB	TubB	2.13514	41	38	60	284	1.22769	INVYYNEAAGNKYVPR	GSQQYRALTVPELTQQMFDAK	2	4306.14	1077.55	4	6402	2052	38	0.726279	2.206	8.6	inter
TubA	TubB	2.34286	38	44	221	372	0.94894	RNLDIERPTYTNLNR	GLKMSATFIGNSTAIQELFK	1	4054.12	811.834	5	6525	2213	38	0.992182	2.27621	16.5	inter
TubA	TubA	2.92308	38	38	394	320	1.20049	LDHKFDLMYAK	YMAccLLYRGDVVPK	0	3247.57	650.525	5	6025	1588	38	1.25711	1.90786	39.8	intra
TubA	TubB	2.22222	37	43	326	278	0.564059	GDVVPKDVNAAIATIK	LHFFMPGFAPLTSRGSQQYR	0	3973.07	994.279	4	6649	2359	37	0.585169	1.50523	20	inter
TubA	TubA	2.55556	55	37	112	79	-0.507479	GHYTIGKEIIDLVLDR	AVFVDLEPTVIDEVRTGTYR	0	4144.18	829.847	5	7773	3866	37	0.7612	2.30497	23.9	intra
TubB	TubB	1.29167	36	57	284	124	2.67456	GSQQYRALTVPELTQQMFDAK	GHYTEGAELVDSVLDVVRKESEScDcLQGFQLTHSLGGGTGSGMGTLLISK	2	7830.8	1119.7	7	8084	4261	36	0.844164	2.45426	13.1	inter
TubA	TubA	2.225	36	53	64	96	-0.420944	HVPRAVFVDLEPTVIDEVR	QLFHPEQLITGKEDAANNYAR	0	4628.38	772.407	6	6587	2286	36	1.02408	2.2224	23.9	intra
TubA	TubB	1.52941	35	43	326	243	-0.59307	GDVVPKDVNAAIATIK	LTTPTYGDLNHLVSATMSGVTTcLRFPGQLNADLR	1	5453.81	909.98	6	7746	3828	35	0.937165	2.52852	34.7	inter
TubB	TubB	3.25	35	56	308	60	0.700097	NMMAAcDPRHGR	INVYYNEAAGNKYVPR	0	3308.54	662.719	5	4964	688	35	0.773934	1.8431	33.3	inter
TubA	TubA	2.41935	40	35	394	79	1.37282	LDHKFDLMYAK	AVFVDLEPTVIDEVRTGTYR	0	3682.88	737.586	5	6817	2578	35	0.664437	1.38521	37.8	intra
TubA	TubA	2.02273	35	54	326	390	0.665046	GDVVPKDVNAAIATIK	AVcMLSNTTAIAEAWARLDHKFDLMYAK	0	4859.48	810.925	6	7340	3278	35	0.764248	1.80217	41.8	intra
TubB	TubA	2.19444	45	34	60	79	-0.475314	INVYYNEAAGNKYVPR	AVFVDLEPTVIDEVRTGTYR	2	4175.12	836.035	5	6597	2300	34	1.06282	1.18874	26.5	inter
TubA	TubB	2.61765	34	55	221	372	-0.237081	NLDIERPTYTNLNR	GLKMSATFIGNSTAIQELFK	0	3897.01	975.264	4	6879	2660	34	0.855409	2.54652	16.5	inter
TubB	TubB	1.24074	34	33	284	124	1.44466	GSQQYRALTVPELTQQMFDAK	KESEScDcLQGFQLTHSLGGGTGSGMGTLLISK	1	5889.82	1178.98	5	6992	2811	33	0.567238	2.1777	13.1	inter
TubA	TubB	2.66667	33	47	221	326	2.15791	NLDIERPTYTNLNR	MSMKEVDEQMLNVQNK	0	3664.77	733.965	5	5894	1451	33	0.586233	2.19693	6.2	inter
TubA	TubA	2.125	35	33	336	79	0.57887	DVNAAIATIKTK	AVFVDLEPTVIDEVRTGTYR	0	3546.9	887.735	4	6973	2783	33	0.857941	2.4041	38.2	inter
TubA	TubB	2.11429	33	41	121	299	2.73963	EIIDLVLDRIR	ALTVPELTQQMFDAKNMMAAcDPR	0	4115.08	824.027	5	8163	4359	33	0.317927	1.95556	15	inter	(seam)
TubB	TubB	1.7234	49	32	123	218	0.143729	GHYTEGAELVDSVLDVVRK	TLKLTTPTYGDLNHLVSATMSGVTTcLR	2	5161.63	861.284	6	7740	3820	32	1.49106	2.17247	22.2	inter
TubB	TubB	1.8	49	32	123	338	-0.157608	GHYTEGAELVDSVLDVVRK	EVDEQMLNVQNKNSSYFVEWIPNNVK	1	5234.57	873.439	6	7446	3425	32	1.15693	2.41382	12.9	inter
TubA	TubA	2.45161	44	32	326	215	1.02657	GDVVPKDVNAAIATIK	RNLDIERPTYTNLNR	0	3507.88	702.587	5	5730	1282	32	0.295367	2.40387	30.6	intra
TubB	TubB	1.64103	33	31	322	372	1.66841	GRMSMKEVDEQMLNVQNK	GLKMSATFIGNSTAIQELFKR	2	4473.26	746.554	6	6522	2208	31	0.949277	2.1081	7.9	intra
TubA	TubA	1.88095	31	48	326	84	-1.09567	GDVVPKDVNAAIATIK	TGTYRQLFHPEQLITGKEDAANNYAR	1	4627.38	772.241	6	6087	1667	31	1.23329	1.48369	35.7	inter
TubB	TubA	2.37037	31	33	253	326	1.3315	FPGQLNADLRK	GDVVPKDVNAAIATIK	0	2891.59	723.908	4	5899	1457	31	1.32925	2.25277	36	inter
TubA	TubB	3.03846	49	30	394	349	0.578548	LDHKFDLMYAKR	NSSYFVEWIPNNVK	3	3243.62	649.734	5	5763	1324	30	0.578989	1.7216	9.3	inter
TubB	TubB	2.48	30	32	254	349	-0.767598	KLAVNMVPFPR	NSSYFVEWIPNNVK	3	2978.55	745.647	4	6254	1854	30	1.04155	1.55495	16.6	intra
TubA	TubB	2.11429	30	44	326	123	1.26084	GDVVPKDVNAAIATIK	GHYTEGAELVDSVLDVVRK	0	3719.98	745.006	5	6921	2714	30	0.94016	1.85467	30.8	inter
TubB	TubB	1.45455	35	29	389	88	0.164269	MSATFIGNSTAIQELFKR	SGPFGQIFRPDNFVFGQSGAGNNWAK	2	4836.38	968.287	5	7675	3733	29	1.0921	2.20514	41.6	intra
TubB	TubB	1.89583	28	63	293	124	1.39068	ALTVPELTQQMFDAK	KESEScDcLQGFQLTHSLGGGTGSGMGTLLISK	4	5158.49	1032.71	5	7018	2847	28	1.10902	2.03276	8.9	inter
TubA	TubA	2.68	28	39	401	380	0.242714	FDLMYAKR	AVcMLSNTTAIAEAWAR	3	2918.42	730.617	4	6239	1834	28	0.903228	1.72009	34	intra
TubA	TubA	2.6	28	63	221	96	0.220729	NLDIERPTYTNLNR	QLFHPEQLITGKEDAANNYAR	1	4157.08	832.426	5	5982	1542	28	0.618682	1.84805	21.9	inter
TubB	TubA	1.41791	28	67	326	214	-0.137536	MSMKEVDEQMLNVQNK	SKLEFSIYPAPQVSTAVVEPYNSILTTHTTLEHSDcAFMVDNEAIYDIcRR	1	7835.71	1306.96	6	7337	3274	28	1.13879	2.107	9.7	inter
TubA	TubA	1.26531	28	34	370	229	1.91006	VGINYEPPTVVPGGDLAKVQR	NLDIERPTYTNLNRLIGQIVSSITASLR	0	5388.93	899.166	6	8495	4758	28	0.947117	1.75404	13.9	intra
TubB	TubA	1.29825	47	27	88	352	1.77372	SGPFGQIFRPDNFVFGQSGAGNNWAK	TIQFVDWcPTGFKVGINYEPPTVVPGGDLAK	4	6215.06	1036.86	6	7674	3731	27	0.934405	2.70303	32.9	inter
TubA	TubA	2.48	35	27	336	342	0.498229	DVNAAIATIKTK	TIQFVDWcPTGFK	3	2853.47	714.379	4	6223	1815	27	0.828221	1.83159	9.3	intra
TubB	TubA	2.10714	27	32	308	326	0.000710271	NMMAAcDPRHGR	GDVVPKDVNAAIATIK	1	3049.51	610.912	5	5358	920	27	1.07196	1.62188	26.7	inter
TubA	TubB	2.06452	27	37	221	326	-0.688852	RNLDIERPTYTNLNR	MSMKEVDEQMLNVQNK	1	3821.87	765.384	5	5608	1141	27	-0.0704147	2.14652	6.2	inter
TubA	TubB	1.62791	27	43	221	218	-0.0438537	RNLDIERPTYTNLNR	TLKLTTPTYGDLNHLVSATMSGVTTcLR	1	4948.54	825.767	6	6851	2622	27	1.29995	1.93374	33.5	inter
TubA	TubB	1.125	27	27	373	218	1.47316	VQRAVcMLSNTTAIAEAWAR	TLKLTTPTYGDLNHLVSATMSGVTTcLR	1	5321.69	887.96	6	7575	3597	27	1.13134	1.80476	23.4	inter
TubB	TubA	1.4	27	64	326	214	1.43791	MSMKEVDEQMLNVQNK	LEFSIYPAPQVSTAVVEPYNSILTTHTTLEHSDcAFMVDNEAIYDIcRR	1	7620.59	1271.11	6	7582	3608	27	1.64762	2.23046	9.7	inter
TubA	TubB	1.83333	27	39	326	2	0.47556	GDVVPKDVNAAIATIK	[MREIVHIQAGQcGNQIGAK	0	3742.96	749.603	5	5605	1139	27	0.740553	1.95677	24.3	inter	(seam)
TubB	TubB	2.74074	26	48	400	60	1.00136	ISEQFTAMFRR	INVYYNEAAGNKYVPR	2	3280.64	657.138	5	5857	1426	26	0.959656	2.06176	54.3	intra
TubB	TubA	1.875	26	34	253	96	1.11807	FPGQLNADLRK	QLFHPEQLITGKEDAANNYAR	2	3697.89	740.589	5	5866	1431	26	0.390405	2.30196	12.9	inter
TubB	TubB	1.21277	26	31	352	264	0.778466	NSSYFVEWIPNNVKTAVcDIPPR	LAVNMVPFPRLHFFMPGFAPLTSR	2	5475.78	913.642	6	7987	4139	26	0.921035	2.03247	20.3	intra
TubA	TubA	1.96429	26	29	163	79	0.382181	LSVDYGKK	AVFVDLEPTVIDEVRTGTYR	1	3212.68	804.181	4	6426	2083	26	0.741232	2.03956	33.1	intra
TubA	TubA	2.5	29	26	163	221	1.7163	LSVDYGKK	NLDIERPTYTNLNR	0	2650.38	663.604	4	5122	765	26	1.00908	1.37104	42.8	intra
TubA	TubA	2.40741	26	39	163	64	0.570529	LSVDYGKK	HVPRAVFVDLEPTVIDEVR	0	3122.68	625.546	5	6035	1602	26	0.474528	1.38747	18.8	intra
TubA	TubA	1.66667	25	45	339	304	-1.78194	RTIQFVDWcPTGFK	AYHEQLSVAEITNAcFEPANQMVKcDPR	3	5043.35	841.569	6	6666	2380	25	1.53714	1.8934	20	intra
TubB	TubA	2	37	25	60	221	0.946941	INVYYNEAAGNKYVPR	RNLDIERPTYTNLNR	2	3769.92	754.995	5	5366	928	25	0.965961	2.21902	22.6	inter
TubB	TubA	1.575	38	25	123	96	-1.6605	GHYTEGAELVDSVLDVVRK	QLFHPEQLITGKEDAANNYAR	2	4526.27	755.388	6	6848	2617	25	0.981163	2.1394	20.9	inter
TubA	TubA	2.375	25	51	121	96	0.337161	EIIDLVLDRIR	QLFHPEQLITGKEDAANNYAR	1	3793	759.611	5	7111	2972	25	0.244544	2.24921	18.2	intra
TubA	TubA	1.71429	35	25	112	64	-0.293691	GHYTIGKEIIDLVLDR	HVPRAVFVDLEPTVIDEVR	1	4056.19	812.248	5	7535	3542	25	1.49742	2.08523	22.8	intra
TubA	TubA	2.56522	25	34	163	215	0.456001	LSVDYGKK	RNLDIERPTYTNLNR	0	2806.47	562.305	5	4872	633	25	0.338955	0.896089	32.6	inter
TubA	TubA	2.36	34	25	394	221	1.27173	LDHKFDLMYAK	NLDIERPTYTNLNR	0	3121.57	781.403	4	5685	1229	25	1.28816	2.03295	28.7	intra
TubA	TubA	2.28	24	33	163	380	-0.765916	LSVDYGKK	AVcMLSNTTAIAEAWAR	3	2784.39	697.108	4	5710	1259	24	1.60693	1.69008	23	intra
TubB	TubA	2.0303	24	43	308	96	-0.0953796	NMMAAcDPRHGR	QLFHPEQLITGKEDAANNYAR	1	3853.8	771.771	5	5454	1013	24	0.992433	2.28436	34	inter
TubA	TubA	2.18519	35	24	336	215	-0.61673	DVNAAIATIKTK	RNLDIERPTYTNLNR	1	3142.69	786.684	4	5494	1052	24	0.826328	1.43593	26.6	intra
TubA	TubA	1.91176	24	41	163	84	2.61449	LSVDYGKK	TGTYRQLFHPEQLITGKEDAANNYAR	0	3924.99	655.175	6	5465	1023	24	-0.410554	1.59249	32.3	intra
TubA	TubA	2.56522	24	35	163	320	-0.924778	LSVDYGKK	YMAccLLYRGDVVPK	0	2776.37	695.104	4	5488	1045	24	0.304721	2.37965	28.8	intra
TubA	TubA	2.11538	31	24	336	221	0.710018	DVNAAIATIKTK	NLDIERPTYTNLNR	0	2985.59	598.128	5	5790	1346	24	0.806417	2.11072	36.7	intra
TubB	TubB	2.18519	23	36	253	60	-1.3152	FPGQLNADLRK	INVYYNEAAGNKYVPR	1	3152.62	789.166	4	5449	1008	23	0.275197	2.3409	29	intra
TubB	TubB	2.64516	23	59	254	2	-1.86183	KLAVNMVPFPR	[MREIVHIQAGQcGNQIGAK	1	3404.78	681.966	5	5600	1133	23	0.58021	1.88859	13.1	intra
TubB	TubB	1.81081	22	45	254	88	0.277315	KLAVNMVPFPR	SGPFGQIFRPDNFVFGQSGAGNNWAK	1	4093.06	819.623	5	7244	3146	22	0.72762	2.57245	31.8	intra
TubA	TubA	1.44444	23	29	326	373	0.646135	GDVVPKDVNAAIATIK	VQRAVcMLSNTTAIAEAWAR	1	3882.03	971.52	4	6747	2484	23	1.17861	2.02938	14.5	intra
TubB	TubA	2.35484	23	50	254	79	0.351516	KLAVNMVPFPR	AVFVDLEPTVIDEVRTGTYR	1	3574.91	715.992	5	7096	2954	23	0.591068	1.60971	24	inter
TubB	TubB	2.54545	23	33	254	400	0.374698	KLAVNMVPFPR	ISEQFTAMFRR	0	2679.42	670.864	4	6342	1974	23	0.55031	2.02768	43	intra
TubB	TubB	1.76667	23	30	254	64	-0.743883	KLAVNMVPFPR	YVPRAILVDLEPGTMDSVR	0	3424.83	685.977	5	6836	2602	23	1.52809	1.16002	22.2	intra
TubA	TubB	2.68421	22	29	163	253	0.185132	LSVDYGKK	FPGQLNADLRK	1	2191.18	548.806	4	4915	656	22	1.02153	1.6	38.7	inter
TubA	TubB	1.62162	22	38	221	352	-1.37739	NLDIERPTYTNLNR	NSSYFVEWIPNNVKTAVcDIPPR	0	4447.2	890.45	5	6922	2715	22	0.92449	2.02908	19.5	inter
TubA	TubB	2.15	22	21	163	308	-0.318154	LSVDYGKK	NMMAAcDPRHGR	1	2348.1	588.035	4	4304	317	21	-0.11816	1.12984	35.1	inter
TubA	TubA	1.4186	21	40	215	304	2.7025	RNLDIERPTYTNLNR	AYHEQLSVAEITNAcFEPANQMVKcDPR	1	5176.49	740.509	7	5927	1492	21	0.803315	2.47862	14.6	intra
TubA	TubA	1.48485	21	28	336	390	1.46032	DVNAAIATIKTK	AVcMLSNTTAIAEAWARLDHK	1	3625.88	726.187	5	6854	2626	21	0.737126	2.31078	30.4	intra
TubA	TubA	1.71429	21	27	308	96	1.09786	cDPRHGK	QLFHPEQLITGKEDAANNYAR	0	3306.6	552.11	6	5010	719	21	1.55626	1.84124	29.3	inter
TubA	TubB	2.31579	23	21	163	400	1.5389	LSVDYGKK	ISEQFTAMFRR	0	2317.19	580.308	4	5402	964	21	0.578833	2.5594	26.1	inter
TubA	TubB	1.23256	21	32	163	243	2.01001	LSVDYGKK	LTTPTYGDLNHLVSATMSGVTTcLRFPGQLNADLR	0	4751.41	792.913	6	7471	3457	21	0.520382	2.19409	42	inter
TubA	TubB	1.875	25	20	336	308	0.768307	DVNAAIATIKTK	NMMAAcDPRHGR	1	2683.32	671.84	4	5033	731	20	0.623399	1.64137	27.3	inter
TubB	TubB	0.762712	20	25	299	243	0.42115	ALTVPELTQQMFDAKNMMAAcDPR	LTTPTYGDLNHLVSATMSGVTTcLRFPGQLNADLR	1	6581.18	1097.88	6	8328	4564	20	0.549188	2.00787	29.1	intra
TubA	TubB	1.9	19	38	221	60	-1.01517	NLDIERPTYTNLNR	INVYYNEAAGNKYVPR	2	3613.82	723.774	5	5601	1134	19	1.04782	1.92457	22.5	inter
TubA	TubA	1.22222	19	25	215	96	1.53902	RNLDIERPTYTNLNR	QLFHPEQLITGKEDAANNYAR	1	4313.18	863.648	5	5691	1237	19	0.318074	2.37883	17.3	inter
TubB	TubB	1.76471	19	41	158	338	0.859586	IREEYPDR	EVDEQMLNVQNKNSSYFVEWIPNNVK	1	4225.03	846.017	5	6383	2029	19	0.728569	3.13752	20	inter
TubA	TubB	2.26087	19	33	308	60	-3.04	cDPRHGK	INVYYNEAAGNKYVPR	0	2762.33	553.475	5	4455	387	19	1.01351	1.22557	33.3	inter
TubA	TubA	2.26087	19	33	308	326	0.259852	cDPRHGK	GDVVPKDVNAAIATIK	0	2502.3	626.586	4	4809	586	19	0.722101	1.66025	27.7	intra
TubB	TubA	1.65385	19	24	254	221	1.35936	KLAVNMVPFPR	RNLDIERPTYTNLNR	0	3168.7	634.751	5	5675	1218	19	0.690508	1.58584	26.6	inter
TubA	TubA	2.21739	19	32	401	320	-0.663966	FDLMYAKR	YMAccLLYRGDVVPK	0	2910.4	728.611	4	6103	1688	19	1.37601	2.63766	50.4	intra
TubB	TubA	0.886364	21	18	60	96	2.36483	INVYYNEAAGNKYVPR	QLFHPEQLITGKEDAANNYARGHYTIGK	2	5066.55	845.435	6	5731	1284	18	-0.891119	2.25781	25.1	inter
TubB	TubB	2.96667	18	71	254	123	-0.131563	KLAVNMVPFPR	GHYTEGAELVDSVLDVVRK	0	3380.79	677.169	5	7028	2861	18	0.700282	1.79317	25.2	intra
TubA	TubB	1.9	17	21	101	254	1.13341	EDAANNYAR	KLAVNMVPFPR	3	2305.17	577.301	4	5172	788	17	0.782989	1.12604	6.2	inter
TubB	TubB	2.29167	17	38	158	60	0.0824236	IREEYPDR	INVYYNEAAGNKYVPR	0	2970.46	595.102	5	4933	666	17	0.868829	1.43365	29.7	intra
TubA	TubB	1.95652	28	17	394	308	1.83431	LDHKFDLMYAK	NMMAAcDPRHGR	0	2818.3	564.669	5	4939	672	17	0.556572	1.73564	23.9	inter
TubB	TubB	2.05556	17	57	158	218	1.81976	IREEYPDR	TLKLTTPTYGDLNHLVSATMSGVTTcLR	0	4150.09	831.029	5	6910	2700	17	1.33544	1.92611	32.6	inter
																					Seam = Inter-subunit crosslink across the microtuble (seam) interface

[truncated: 3 more sheets: MT_1wt_FA_repeat2, Sup_1wt_FA, MT_1FA_exclusive]
