# Supplementary material for: Effects of Chemical Cross-Linking on the Structure of Proteins and Protein Assemblies
Source: Anal Chem. 2025 Jul 8;97(28):15104–12. doi: 10.1021/acs.analchem.5c01092 (PMC12291049; doi:10.1021/acs.analchem.5c01092)
Supplement: Supplementary file 2 [file ac5c01092_si_002.xlsx]

## Sheet: Tubulin_10mM_BS3_repeat1
Tubulin_10mM_BS3_repeat1
Protein 1	Protein 2	Residue Number 1	Residue Number 2	XL fragmentation score 1	XL fragmentation score 2	Charge	Peptide 1	Peptide 2	Raw File	ΔM [ppm]	M/Z	Monoisotopic Err	Distance on model (Å)
TubA	TubA	311	394	2	1.22	4	HGKYMACCLLYR-3	LDHKFDLMYAK-4	deltaBS3_0/analysisfastload_2022_07_21_15_Tub_10mM_BS3_X1p5_0	-1.4	773.129	0	24.2
TubA	TubB	336	252	2	1.13	4	DVNAAIATIKTK-10	KLAVNMVPFPR-1	deltaBS3_0/analysisfastload_2022_07_21_15_Tub_10mM_BS3_X1p5_0	0.2	664.136	0	47.9
TubA	TubA	96	112	2	1.11	5	QLFHPEQLITGKEDAANNYAR-12	GHYTIGKEIIDLVLDR-7	deltaBS3_0/analysisfastload_2022_07_21_15_Tub_10mM_BS3_X1p5_0	1.6	879.666	0	13.6
TubB	TubB	216	252	2	1.08	4	TLKLTTPTYGDLNHLVSATMSGVTTCLR-3	KLAVNMVPFPR-1	deltaBS3_0/analysisfastload_2022_07_21_15_Tub_10mM_BS3_X1p5_0	0	1115.6	0	35.4
TubA	TubA	96	336	2	1.06	4	QLFHPEQLITGKEDAANNYAR-12	DVNAAIATIKTK-10	deltaBS3_0/analysisfastload_2022_07_21_15_Tub_10mM_BS3_X1p5_0	0.7	950.006	0	52.6
TubA	TubB	96	252	2	1.06	5	QLFHPEQLITGKEDAANNYAR-12	KLAVNMVPFPR-1	deltaBS3_0/analysisfastload_2022_07_21_15_Tub_10mM_BS3_X1p5_0	-3.1	765.605	0	15.2
TubA	TubA	163	311	2	1.05	4	LSVDYGKK-7	HGKYMACCLLYR-3	deltaBS3_0/analysisfastload_2022_07_21_15_Tub_10mM_BS3_X1p5_-1	-3.6	655.579	-1	30.6
TubA	TubA	336	394	2	1.04	4	DVNAAIATIKTK-10	LDHKFDLMYAK-4	deltaBS3_0/analysisfastload_2022_07_21_15_Tub_10mM_BS3_X1p5_0	0.1	691.378	0	35.9
TubA	TubA	311	336	2	1	4	HGKYMACCLLYR-3	DVNAAIATIKTK-10	deltaBS3_0/analysisfastload_2022_07_21_15_Tub_10mM_BS3_X1p5_-1	-2.4	739.385	-1	12.6
TubB	TubB	252	324	2	1	4	KLAVNMVPFPR-1	MSMKEVDEQMLNVQNK-4	deltaBS3_0/analysisfastload_2022_07_21_15_Tub_10mM_BS3_X1p5_0	-0.7	833.93	0	20.7
TubB	TubB	58	216	2	0.98	5	INVYYNEAAGNKYVPR-12	TLKLTTPTYGDLNHLVSATMSGVTTCLR-3	deltaBS3_0/analysisfastload_2022_07_21_15_Tub_10mM_BS3_X1p5_0	1	1012.52	0	38.1
TubB	TubB	58	362	2	0.97	4	INVYYNEAAGNKYVPR-12	GLKMSATFIGNSTAIQELFK-3	deltaBS3_0/analysisfastload_2022_07_21_15_Tub_10mM_BS3_X1p5_0	1	1041.8	0	29.3
TubB	TubB	252	362	2	0.97	5	KLAVNMVPFPR-1	GLKMSATFIGNSTAIQELFKR-3	deltaBS3_0/analysisfastload_2022_07_21_15_Tub_10mM_BS3_X1p5_0	-0.6	745.015	0	24.8
TubB	TubB	324	362	2	0.97	4	MSMKEVDEQMLNVQNK-4	GLKMSATFIGNSTAIQELFK-3	deltaBS3_0/analysisfastload_2022_07_21_15_Tub_10mM_BS3_X1p5_0	1.6	1055.04	0	17.9
TubB	TubB	216	362	2	0.94	4	TLKLTTPTYGDLNHLVSATMSGVTTCLR-3	GLKMSATFIGNSTAIQELFK-3	deltaBS3_0/analysisfastload_2022_07_21_15_Tub_10mM_BS3_X1p5_0	-0.3	1336.7	0	21.3
TubB	TubB	58	252	2	0.93	4	INVYYNEAAGNKYVPR-12	KLAVNMVPFPR-1	deltaBS3_0/analysisfastload_2022_07_21_15_Tub_10mM_BS3_X1p5_0	-1	820.691	0	31
TubB	TubB	103	252	2	0.93	6	SGPFGQIFRPDNFVFGQSGAGNNWAKGHYTEGAELVDSVLDVVR-26	KLAVNMVPFPR-1	deltaBS3_0/analysisfastload_2022_07_21_15_Tub_10mM_BS3_X1p5_0	4.7	1025.36	0	36.7
TubB	TubB	58	103	2	0.92	5	INVYYNEAAGNKYVPR-12	SGPFGQIFRPDNFVFGQSGAGNNWAKGHYTEGAELVDSVLDVVR-26	deltaBS3_0/analysisfastload_2022_07_21_15_Tub_10mM_BS3_X1p5_-2	-1.7	1350.47	-2	36.4
TubA	TubA	164	311	2	0.91	4	LSVDYGUKSK-8	HGKYMACCLLYR-3	deltaBS3_0/analysisfastload_2022_07_21_15_Tub_10mM_BS3_X1p5_-1	-2.7	748.381	-1	28.6
TubA	TubA	304	394	2	0.9	5	AYHEQLSVAEITNACFEPANQMVKCDPR-24	LDHKFDLMYAK-4	deltaBS3_0/analysisfastload_2022_07_21_15_Tub_10mM_BS3_X1p5_-1	-0.2	960.262	-1	15.7
TubB	TubB	216	297	2	0.9	5	TLKLTTPTYGDLNHLVSATMSGVTTCLR-3	ALTVPELTQQMFDAKNMMAACDPR-15	deltaBS3_0/analysisfastload_2022_07_21_15_Tub_10mM_BS3_X1p5_0	2.5	1185.99	0	14
TubA	TubA	311	326	2	0.89	4	HGKYMACCLLYR-3	GDVVPKDVNAAIATIK-6	deltaBS3_0/analysisfastload_2022_07_21_15_Tub_10mM_BS3_X1p5_0	-3.8	830.68	0	25.5
TubA	TubB	336	58	2	0.89	4	DVNAAIATIKTK-10	INVYYNEAAGNKYVPR-12	deltaBS3_0/analysisfastload_2022_07_21_15_Tub_10mM_BS3_X1p5_0	-0.8	813.939	0	72.3
TubA	TubB	401	362	2	0.89	4	FDLMYAKR-7	GLKMSATFIGNSTAIQELFK-3	deltaBS3_0/analysisfastload_2022_07_21_15_Tub_10mM_BS3_X1p5_0	0.7	834.943	0	40.3
TubB	TubB	216	324	2	0.89	5	TLKLTTPTYGDLNHLVSATMSGVTTCLR-3	MSMKEVDEQMLNVQNK-4	deltaBS3_0/analysisfastload_2022_07_21_15_Tub_10mM_BS3_X1p5_0	2.5	1023.12	0	33.1
TubA	TubB	401	336	2	0.88	4	FDLMYAKR-7	EVDEQMLNVQNKNSSYFVEWIPNNVK-12	deltaBS3_0/analysisfastload_2022_07_21_15_Tub_10mM_BS3_X1p5_0	0.6	1077.03	0	24.7
TubB	TubB	58	122	2	0.88	5	INVYYNEAAGNKYVPR-12	KESESCDCLQGFQLTHSLGGGTGSGMGTLLISK-1	deltaBS3_0/analysisfastload_2022_07_21_15_Tub_10mM_BS3_X1p5_0	-1.4	1093.53	0	17.8
TubA	TubB	326	216	2	0.86	5	GDVVPKDVNAAIATIK-6	TLKLTTPTYGDLNHLVSATMSGVTTCLR-3	deltaBS3_0/analysisfastload_2022_07_21_15_Tub_10mM_BS3_X1p5_0	2.1	960.519	0	72.5
TubB	TubB	58	336	2	0.86	4	INVYYNEAAGNKYVPR-12	EVDEQMLNVQNKNSSYFVEWIPNNVK-12	deltaBS3_0/analysisfastload_2022_07_21_15_Tub_10mM_BS3_X1p5_0	-1.7	1283.89	0	49.9
TubA	TubB	96	362	2	0.85	5	QLFHPEQLITGKEDAANNYAR-12	GLKMSATFIGNSTAIQELFK-3	deltaBS3_0/analysisfastload_2022_07_21_15_Tub_10mM_BS3_X1p5_0	-1.2	942.49	0	30
TubA	TubA	326	394	2	0.85	4	GDVVPKDVNAAIATIK-6	LDHKFDLMYAK-4	deltaBS3_0/analysisfastload_2022_07_21_15_Tub_10mM_BS3_X1p5_0	-2.2	782.924	0	46
TubA	TubA	336	401	2	0.85	4	DVNAAIATIKTK-10	FDLMYAKR-7	deltaBS3_0/analysisfastload_2022_07_21_15_Tub_10mM_BS3_X1p5_0	-1.3	607.086	0	47.3
TubB	TubB	336	362	2	0.83	4	EVDEQMLNVQNKNSSYFVEWIPNNVK-12	GLKMSATFIGNSTAIQELFK-3	deltaBS3_0/analysisfastload_2022_07_21_15_Tub_10mM_BS3_X1p5_0	2.4	1355.19	0	27.1
TubA	TubB	96	58	2	0.81	4	QLFHPEQLITGKEDAANNYAR-12	INVYYNEAAGNKYVPR-12	deltaBS3_0/analysisfastload_2022_07_21_15_Tub_10mM_BS3_X1p5_-1	-2.3	1106.81	-1	24.5
TubA	TubA	96	163	2	0.81	5	QLFHPEQLITGKEDAANNYAR-12	LSVDYGKUSK-7	deltaBS3_0/analysisfastload_2022_07_21_15_Tub_10mM_BS3_X1p5_0	-1	767.403	0	33.3
TubA	TubB	326	336	2	0.79	4	GDVVPKDVNAAIATIK-6	EVDEQMLNVQNKNSSYFVEWIPNNVK-12	deltaBS3_0/analysisfastload_2022_07_21_15_Tub_10mM_BS3_X1p5_-2	0.5	1219.38	-2	52.3
TubB	TubB	103	216	2	0.79	6	SGPFGQIFRPDNFVFGQSGAGNNWAKGHYTEGAELVDSVLDVVR-26	TLKLTTPTYGDLNHLVSATMSGVTTCLR-3	deltaBS3_0/analysisfastload_2022_07_21_15_Tub_10mM_BS3_X1p5_-1	3.3	1322	-1	40.1
TubA	TubB	394	336	2	0.78	4	LDHKFDLMYAK-4	EVDEQMLNVQNKNSSYFVEWIPNNVK-12	deltaBS3_0/analysisfastload_2022_07_21_15_Tub_10mM_BS3_X1p5_-1	1.5	1161.58	-1	19.9
TubB	TubB	350	362	2	0.77	4	NSSYFVEWIPNNVKTAVCDIPPR-14	GLKMSATFIGNSTAIQELFK-3	deltaBS3_0/analysisfastload_2022_07_21_15_Tub_10mM_BS3_X1p5_-2	0.4	1251.15	-2	21.7
TubA	TubB	311	324	2	0.75	4	HGKYMACCLLYR-3	MSMKEVDEQMLNVQNK-4	deltaBS3_0/analysisfastload_2022_07_21_15_Tub_10mM_BS3_X1p5_-1	-2.6	909.179	-1	30.1
TubA	TubA	96	326	2	0.73	4	QLFHPEQLITGKEDAANNYAR-12	GDVVPKDVNAAIATIK-6	deltaBS3_0/analysisfastload_2022_07_21_15_Tub_10mM_BS3_X1p5_0	-2	1041.55	0	54.7
TubA	TubA	96	401	2	0.72	4	QLFHPEQLITGKEDAANNYAR-12	FDLMYAKR-7	deltaBS3_0/analysisfastload_2022_07_21_15_Tub_10mM_BS3_X1p5_0	-2.2	899.707	0	32.8
TubA	TubB	311	362	2	0.72	5	HGKYMACCLLYR-3	GLKMSATFIGNSTAIQELFK-3	deltaBS3_0/analysisfastload_2022_07_21_15_Tub_10mM_BS3_X1p5_0	-0.9	773.794	0	47.9
TubA	TubA	370	394	2	0.69	5	VGINYEPPTVVPGGDLAKVQR-18	LDHKFDLMYAK-4	deltaBS3_0/analysisfastload_2022_07_21_15_Tub_10mM_BS3_X1p5_0	3.7	746.202	0	39.1
TubA	TubB	401	216	2	0.67	5	FDLMYAKR-7	TLKLTTPTYGDLNHLVSATMSGVTTCLR-3	deltaBS3_0/analysisfastload_2022_07_21_15_Tub_10mM_BS3_X1p5_-1	-1.2	847.24	-1	44.4
TubA	TubB	336	216	2	0.63	5	DVNAAIATIKTK-10	TLKLTTPTYGDLNHLVSATMSGVTTCLR-3	deltaBS3_0/analysisfastload_2022_07_21_15_Tub_10mM_BS3_X1p5_0	0.5	887.279	0	67.8
TubA	TubB	394	216	2	0.62	5	LDHKFDLMYAK-4	TLKLTTPTYGDLNHLVSATMSGVTTCLR-3	deltaBS3_0/analysisfastload_2022_07_21_15_Tub_10mM_BS3_X1p5_0	-2.3	914.472	0	44.1
TubB	TubB	19	58	2	0.62	7	EIVHIQAGQCGNQIGAKFWEVISDEHGIDPTGSYHGDSDLQLER-17	INVYYNEAAGNKYVPR-12	deltaBS3_0/analysisfastload_2022_07_21_15_Tub_10mM_BS3_X1p5_-1	-0.8	988.769	-1	19.3

## Sheet: Tubulin_10mM_BS3_repeat2
Tubulin_10mM_BS3_repeat2
Protein 1	Protein 2	Residue Number 1	Residue Number 2	XL fragmentation score 1	XL fragmentation score 2	Charge	Peptide 1	Peptide 2	Raw File	ΔM [ppm]	M/Z	Monoisotopic Err	Distance on model (Å)
TubB	TubB	216	252	2	1.03	5	TLKLTTPTYGDLNHLVSATMSGVTTCLR-3	KLAVNMVPFPR-1	deltaBS3_0/analysisfastload_2022_06_30_07_tub_10mM_BS3_0	2.3	892.679	0	35.4
TubB	TubB	252	362	2	1.03	4	KLAVNMVPFPR-1	GLKMSATFIGNSTAIQELFK-3	deltaBS3_0/analysisfastload_2022_06_30_07_tub_10mM_BS3_0	2.8	891.991	0	24.8
TubA	TubA	311	336	2	0.96	4	HGKYMACCLLYR-3	DVNAAIATIKTK-10	deltaBS3_0/analysisfastload_2022_06_30_07_tub_10mM_BS3_0	-0.1	739.133	0	12.6
TubA	TubA	96	112	2	0.92	5	QLFHPEQLITGKEDAANNYAR-12	GHYTIGKEIIDLVLDR-7	deltaBS3_0/analysisfastload_2022_06_30_07_tub_10mM_BS3_0	1.3	879.663	0	13.6
TubB	TubB	252	324	2	0.89	4	KLAVNMVPFPR-1	MSMKEVDEQMLNVQNK-4	deltaBS3_0/analysisfastload_2022_06_30_07_tub_10mM_BS3_0	1.6	833.929	0	20.7
TubB	TubB	252	336	2	0.89	4	KLAVNMVPFPR-1	EVDEQMLNVQNKNSSYFVEWIPNNVK-12	deltaBS3_0/analysisfastload_2022_06_30_07_tub_10mM_BS3_0	0.8	1134.08	0	25.9
TubA	TubA	311	326	2	0.86	4	HGKYMACCLLYR-3	GDVVPKDVNAAIATIK-6	deltaBS3_0/analysisfastload_2022_06_30_07_tub_10mM_BS3_0	-1.3	830.679	0	25.5
TubA	TubB	96	252	2	0.84	5	QLFHPEQLITGKEDAANNYAR-12	KLAVNMVPFPR-1	deltaBS3_0/analysisfastload_2022_06_30_07_tub_10mM_BS3_0	1.7	765.606	0	15.2
TubB	TubB	336	362	2	0.83	4	EVDEQMLNVQNKNSSYFVEWIPNNVK-12	GLKMSATFIGNSTAIQELFK-3	deltaBS3_0/analysisfastload_2022_06_30_07_tub_10mM_BS3_-1	1.5	1355.44	-1	27.1
TubB	TubB	324	362	2	0.81	4	MSMKEVDEQMLNVQNK-4	GLKMSATFIGNSTAIQELFK-3	deltaBS3_0/analysisfastload_2022_06_30_07_tub_10mM_BS3_-1	1.2	1055.28	-1	17.9
TubB	TubB	58	252	2	0.78	4	INVYYNEAAGNKYVPR-12	KLAVNMVPFPR-1	deltaBS3_0/analysisfastload_2022_06_30_07_tub_10mM_BS3_0	3.1	820.692	0	31
TubA	TubB	96	362	2	0.76	6	QLFHPEQLITGKEDAANNYAR-12	GLKMSATFIGNSTAIQELFKR-3	deltaBS3_0/analysisfastload_2022_06_30_07_tub_10mM_BS3_-1	0	811.758	-1	30
TubB	TubB	58	362	2	0.75	4	INVYYNEAAGNKYVPR-12	GLKMSATFIGNSTAIQELFK-3	deltaBS3_0/analysisfastload_2022_06_30_07_tub_10mM_BS3_-1	2.2	1042.05	-1	29.3
TubB	TubB	216	362	2	0.75	5	TLKLTTPTYGDLNHLVSATMSGVTTCLR-3	GLKMSATFIGNSTAIQELFK-3	deltaBS3_0/analysisfastload_2022_06_30_07_tub_10mM_BS3_-1	2.7	1069.76	-1	21.3
TubA	TubA	336	394	2	0.74	4	DVNAAIATIKTK-10	LDHKFDLMYAK-4	deltaBS3_0/analysisfastload_2022_06_30_07_tub_10mM_BS3_0	1.7	691.377	0	35.9
TubA	TubB	401	252	2	0.74	4	FDLMYAKR-7	KLAVNMVPFPR-1	deltaBS3_0/analysisfastload_2022_06_30_07_tub_10mM_BS3_0	1.1	613.837	0	20
TubA	TubB	96	324	2	0.73	5	QLFHPEQLITGKEDAANNYAR-12	MSMKEVDEQMLNVQNK-4	deltaBS3_0/analysisfastload_2022_06_30_07_tub_10mM_BS3_0	0.4	896.039	0	29.3
TubB	TubB	216	336	2	0.72	5	TLKLTTPTYGDLNHLVSATMSGVTTCLR-3	EVDEQMLNVQNKNSSYFVEWIPNNVK-12	deltaBS3_0/analysisfastload_2022_06_30_07_tub_10mM_BS3_-2	4.2	1263.64	-2	29.1
TubA	TubB	336	58	2	0.71	4	DVNAAIATIKTK-10	INVYYNEAAGNKYVPR-12	deltaBS3_0/analysisfastload_2022_06_30_07_tub_10mM_BS3_0	-3.6	813.934	0	72.3
TubA	TubB	394	362	2	0.71	4	LDHKFDLMYAK-4	GLKMSATFIGNSTAIQELFK-3	deltaBS3_0/analysisfastload_2022_06_30_07_tub_10mM_BS3_0	0.4	919.231	0	35.9
TubB	TubB	58	336	2	0.71	4	INVYYNEAAGNKYVPR-12	EVDEQMLNVQNKNSSYFVEWIPNNVK-12	deltaBS3_0/analysisfastload_2022_06_30_07_tub_10mM_BS3_-1	-0.4	1284.13	-1	49.9
TubA	TubA	311	394	2	0.7	4	HGKYMACCLLYR-3	LDHKFDLMYAK-4	deltaBS3_0/analysisfastload_2022_06_30_07_tub_10mM_BS3_-1	0.5	773.378	-1	24.2
TubA	TubB	311	252	2	0.7	4	HGKYMACCLLYR-3	KLAVNMVPFPR-1	deltaBS3_0/analysisfastload_2022_06_30_07_tub_10mM_BS3_0	-0.6	745.885	0	38.6
TubA	TubB	326	252	2	0.7	4	GDVVPKDVNAAIATIK-6	KLAVNMVPFPR-1	deltaBS3_0/analysisfastload_2022_06_30_07_tub_10mM_BS3_0	1.4	755.682	0	53.4
TubA	TubB	394	336	2	0.7	4	LDHKFDLMYAK-4	EVDEQMLNVQNKNSSYFVEWIPNNVK-12	deltaBS3_0/analysisfastload_2022_06_30_07_tub_10mM_BS3_-2	0.4	1161.82	-2	19.9
TubA	TubA	96	401	2	0.69	5	QLFHPEQLITGKEDAANNYAR-12	FDLMYAKR-7	deltaBS3_0/analysisfastload_2022_06_30_07_tub_10mM_BS3_0	-0.7	719.965	0	32.8
TubA	TubA	304	394	2	0.69	5	AYHEQLSVAEITNACFEPANQMVKCDPR-24	LDHKFDLMYAK-4	deltaBS3_0/analysisfastload_2022_06_30_07_tub_10mM_BS3_-1	0.4	960.259	-1	15.7
TubA	TubB	401	362	2	0.68	4	FDLMYAKR-7	GLKMSATFIGNSTAIQELFK-3	deltaBS3_0/analysisfastload_2022_06_30_07_tub_10mM_BS3_0	1.4	834.941	0	40.3
TubA	TubA	96	336	2	0.67	5	QLFHPEQLITGKEDAANNYAR-12	DVNAAIATIKTK-10	deltaBS3_0/analysisfastload_2022_06_30_07_tub_10mM_BS3_-1	-0.8	760.403	-1	52.6
TubA	TubB	112	252	2	0.67	4	GHYTIGKEIIDLVLDR-7	KLAVNMVPFPR-1	deltaBS3_0/analysisfastload_2022_06_30_07_tub_10mM_BS3_-1	1.1	813.708	-1	18.8
TubA	TubB	394	58	2	0.67	5	LDHKFDLMYAK-4	INVYYNEAAGNKYVPR-12	deltaBS3_0/analysisfastload_2022_06_30_07_tub_10mM_BS3_-2	0.2	678.948	-2	50.3
TubB	TubB	216	297	2	0.67	6	TLKLTTPTYGDLNHLVSATMSGVTTCLR-3	ALTVPELTQQMFDAKNMMAACDPR-15	deltaBS3_0/analysisfastload_2022_06_30_07_tub_10mM_BS3_0	1.7	988.492	0	14
TubB	TubB	58	216	2	0.64	5	INVYYNEAAGNKYVPR-12	TLKLTTPTYGDLNHLVSATMSGVTTCLR-3	deltaBS3_0/analysisfastload_2022_06_30_07_tub_10mM_BS3_-1	-1.2	1012.72	-1	38.1
TubA	TubB	336	252	2	0.63	4	DVNAAIATIKTUR-10	KLAVNMVPFPR-1	deltaBS3_0/analysisfastload_2022_06_30_07_tub_10mM_BS3_-1	2.4	742.431	-1	47.9
TubB	TubB	252	297	2	0.63	4	KLAVNMVPFPR-1	ALTVPELTQQMFDAKNMMAACDPR-15	deltaBS3_0/analysisfastload_2022_06_30_07_tub_10mM_BS3_0	3.6	1037.53	0	26.4
TubB	TubB	103	252	2	0.62	6	SGPFGQIFRPDNFVFGQSGAGNNWAKGHYTEGAELVDSVLDVVR-26	KLAVNMVPFPR-1	deltaBS3_0/analysisfastload_2022_06_30_07_tub_10mM_BS3_-1	5.7	1025.53	-1	36.7
TubA	TubA	96	163	2	0.61	5	QLFHPEQLITGKEDAANNYAR-12	LSVDYGKUSK-7	deltaBS3_0/analysisfastload_2022_06_30_07_tub_10mM_BS3_-2	-0.4	767.802	-2	33.3

## Sheet: Tubulin_10mM_BS3_intersection
Tubulin_10mM_BS3_intersection
Protein 1	Protein 2	Residue Number 1	Residue Number 2	XL fragmentation score 1	XL fragmentation score 2	Charge	Peptide 1	Peptide 2	Raw File	ΔM [ppm]	M/Z	Monoisotopic Err	Distance on model (Å)
TubB	TubB	216	252	2	1.03	5	TLKLTTPTYGDLNHLVSATMSGVTTCLR-3	KLAVNMVPFPR-1	deltaBS3_0/analysisfastload_2022_06_30_07_tub_10mM_BS3_0	2.3	892.679	0	35.4
TubB	TubB	252	362	2	1.03	4	KLAVNMVPFPR-1	GLKMSATFIGNSTAIQELFK-3	deltaBS3_0/analysisfastload_2022_06_30_07_tub_10mM_BS3_0	2.8	891.991	0	24.8
TubA	TubA	311	336	2	0.96	4	HGKYMACCLLYR-3	DVNAAIATIKTK-10	deltaBS3_0/analysisfastload_2022_06_30_07_tub_10mM_BS3_0	-0.1	739.133	0	12.6
TubA	TubA	96	112	2	0.92	5	QLFHPEQLITGKEDAANNYAR-12	GHYTIGKEIIDLVLDR-7	deltaBS3_0/analysisfastload_2022_06_30_07_tub_10mM_BS3_0	1.3	879.663	0	13.6
TubB	TubB	252	324	2	0.89	4	KLAVNMVPFPR-1	MSMKEVDEQMLNVQNK-4	deltaBS3_0/analysisfastload_2022_06_30_07_tub_10mM_BS3_0	1.6	833.929	0	20.7
TubB	TubB	252	336	2	0.89	4	KLAVNMVPFPR-1	EVDEQMLNVQNKNSSYFVEWIPNNVK-12	deltaBS3_0/analysisfastload_2022_06_30_07_tub_10mM_BS3_0	0.8	1134.08	0	25.9
TubA	TubA	311	326	2	0.86	4	HGKYMACCLLYR-3	GDVVPKDVNAAIATIK-6	deltaBS3_0/analysisfastload_2022_06_30_07_tub_10mM_BS3_0	-1.3	830.679	0	25.5
TubA	TubB	96	252	2	0.84	5	QLFHPEQLITGKEDAANNYAR-12	KLAVNMVPFPR-1	deltaBS3_0/analysisfastload_2022_06_30_07_tub_10mM_BS3_0	1.7	765.606	0	15.2
TubB	TubB	336	362	2	0.83	4	EVDEQMLNVQNKNSSYFVEWIPNNVK-12	GLKMSATFIGNSTAIQELFK-3	deltaBS3_0/analysisfastload_2022_06_30_07_tub_10mM_BS3_-1	1.5	1355.44	-1	27.1
TubB	TubB	324	362	2	0.81	4	MSMKEVDEQMLNVQNK-4	GLKMSATFIGNSTAIQELFK-3	deltaBS3_0/analysisfastload_2022_06_30_07_tub_10mM_BS3_-1	1.2	1055.28	-1	17.9
TubB	TubB	58	252	2	0.78	4	INVYYNEAAGNKYVPR-12	KLAVNMVPFPR-1	deltaBS3_0/analysisfastload_2022_06_30_07_tub_10mM_BS3_0	3.1	820.692	0	31
TubA	TubB	96	362	2	0.76	6	QLFHPEQLITGKEDAANNYAR-12	GLKMSATFIGNSTAIQELFKR-3	deltaBS3_0/analysisfastload_2022_06_30_07_tub_10mM_BS3_-1	0	811.758	-1	30
TubB	TubB	58	362	2	0.75	4	INVYYNEAAGNKYVPR-12	GLKMSATFIGNSTAIQELFK-3	deltaBS3_0/analysisfastload_2022_06_30_07_tub_10mM_BS3_-1	2.2	1042.05	-1	29.3
TubB	TubB	216	362	2	0.75	5	TLKLTTPTYGDLNHLVSATMSGVTTCLR-3	GLKMSATFIGNSTAIQELFK-3	deltaBS3_0/analysisfastload_2022_06_30_07_tub_10mM_BS3_-1	2.7	1069.76	-1	21.3
TubA	TubA	336	394	2	0.74	4	DVNAAIATIKTK-10	LDHKFDLMYAK-4	deltaBS3_0/analysisfastload_2022_06_30_07_tub_10mM_BS3_0	1.7	691.377	0	35.9
TubA	TubB	336	58	2	0.71	4	DVNAAIATIKTK-10	INVYYNEAAGNKYVPR-12	deltaBS3_0/analysisfastload_2022_06_30_07_tub_10mM_BS3_0	-3.6	813.934	0	72.3
TubB	TubB	58	336	2	0.71	4	INVYYNEAAGNKYVPR-12	EVDEQMLNVQNKNSSYFVEWIPNNVK-12	deltaBS3_0/analysisfastload_2022_06_30_07_tub_10mM_BS3_-1	-0.4	1284.13	-1	49.9
TubA	TubA	311	394	2	0.7	4	HGKYMACCLLYR-3	LDHKFDLMYAK-4	deltaBS3_0/analysisfastload_2022_06_30_07_tub_10mM_BS3_-1	0.5	773.378	-1	24.2
TubA	TubB	394	336	2	0.7	4	LDHKFDLMYAK-4	EVDEQMLNVQNKNSSYFVEWIPNNVK-12	deltaBS3_0/analysisfastload_2022_06_30_07_tub_10mM_BS3_-2	0.4	1161.82	-2	19.9
TubA	TubA	96	401	2	0.69	5	QLFHPEQLITGKEDAANNYAR-12	FDLMYAKR-7	deltaBS3_0/analysisfastload_2022_06_30_07_tub_10mM_BS3_0	-0.7	719.965	0	32.8
TubA	TubA	304	394	2	0.69	5	AYHEQLSVAEITNACFEPANQMVKCDPR-24	LDHKFDLMYAK-4	deltaBS3_0/analysisfastload_2022_06_30_07_tub_10mM_BS3_-1	0.4	960.259	-1	15.7
TubA	TubB	401	362	2	0.68	4	FDLMYAKR-7	GLKMSATFIGNSTAIQELFK-3	deltaBS3_0/analysisfastload_2022_06_30_07_tub_10mM_BS3_0	1.4	834.941	0	40.3
TubA	TubA	96	336	2	0.67	5	QLFHPEQLITGKEDAANNYAR-12	DVNAAIATIKTK-10	deltaBS3_0/analysisfastload_2022_06_30_07_tub_10mM_BS3_-1	-0.8	760.403	-1	52.6
TubB	TubB	216	297	2	0.67	6	TLKLTTPTYGDLNHLVSATMSGVTTCLR-3	ALTVPELTQQMFDAKNMMAACDPR-15	deltaBS3_0/analysisfastload_2022_06_30_07_tub_10mM_BS3_0	1.7	988.492	0	14
TubB	TubB	58	216	2	0.64	5	INVYYNEAAGNKYVPR-12	TLKLTTPTYGDLNHLVSATMSGVTTCLR-3	deltaBS3_0/analysisfastload_2022_06_30_07_tub_10mM_BS3_-1	-1.2	1012.72	-1	38.1
TubB	TubB	103	252	2	0.62	6	SGPFGQIFRPDNFVFGQSGAGNNWAKGHYTEGAELVDSVLDVVR-26	KLAVNMVPFPR-1	deltaBS3_0/analysisfastload_2022_06_30_07_tub_10mM_BS3_-1	5.7	1025.53	-1	36.7
TubA	TubA	96	163	2	0.61	5	QLFHPEQLITGKEDAANNYAR-12	LSVDYGKUSK-7	deltaBS3_0/analysisfastload_2022_06_30_07_tub_10mM_BS3_-2	-0.4	767.802	-2	33.3

## Sheet: Tubulin_01wt_FA
Tubulin_01wt_FA
Protein 1	Protein 2	XL fragmentation score	MS/MS fragments peptide 1	MS/MS fragments peptide 2	Residue Number 1	Residue Number 2	MS1 ΔM [ppm]	Peptide 1	Peptide 2	Cross-link category	Mass	M/Z	Charge	Retention time [sec]	MS/MS event number	MS/MS fragments weakest peptide	Average MS2 ΔM [ppm]	MS2 ΔM STD [ppm]	Distance on model (Å)
TubB	TubB	2.42373	78	65	88	124	1.26415	SGPFGQIFRPDNFVFGQSGAGNNWAK	KESEScDcLQGFQLTHSLGGGTGSGMGTLLISK	0	6275.96	1047.01	6	7302	2695	65	-0.0790734	2.51588	12.4

## Sheet: Tubulin_1wt_FA
Tubulin_1wt_FA
Protein 1	Protein 2	XL fragmentation score	MS/MS fragments peptide 1	MS/MS fragments peptide 2	Residue Number 1	Residue Number 2	MS1 ΔM [ppm]	Peptide 1	Peptide 2	Cross-link category	Mass	M/Z	Charge	Retention time [sec]	MS/MS event number	MS/MS fragments weakest peptide	Average MS2 ΔM [ppm]	MS2 ΔM STD [ppm]	Distance on model (Å)
TubB	TubB	2.52542	78	71	88	124	-2.47609	SGPFGQIFRPDNFVFGQSGAGNNWAK	KESEScDcLQGFQLTHSLGGGTGSGMGTLLISK	1	6276.94	1047.17	6	7291	2693	71	-1.32449	2.46113	12.4
TubA	TubA	2.22449	53	56	390	304	-2.48802	AVcMLSNTTAIAEAWARLDHK	AYHEQLSVAEITNAcFEPANQMVKcDPR	1	5659.65	809.536	7	6874	2179	53	-0.856935	2.4724	10.9
TubB	TubA	1.06154	34	35	326	214	-1.36021	MSMKEVDEQMLNVQNK	LEFSIYPAPQVSTAVVEPYNSILTTHTTLEHSDcAFMVDNEAIYDIcRR	2	7621.58	1089.81	7	7552	3030	34	-0.954346	2.10902	9.5
TubA	TubB	2.46667	30	44	221	326	-2.85631	NLDIERPTYTNLNR	MSMKEVDEQMLNVQNK	1	3665.76	734.165	5	5846	1047	30	-1.22332	2.48616	6.9
TubB	TubA	1.35821	29	62	326	214	-0.698504	MSMKEVDEQMLNVQNK	SKLEFSIYPAPQVSTAVVEPYNSILTTHTTLEHSDcAFMVDNEAIYDIcRR	2	7836.71	1120.55	7	7298	2703	29	-1.71029	1.97065	9.5
TubB	TubB	2.175	28	59	350	88	-2.16248	NSSYFVEWIPNNVK	SGPFGQIFRPDNFVFGQSGAGNNWAK	3	4505.15	1127.31	4	6944	2272	28	-2.12222	1.34251	41.9
TubA	TubA	1.47222	25	28	326	79	-2.81918	GDVVPKDVNAAIATIK	AVFVDLEPTVIDEVRTGTYR	1	3914.08	783.83	5	6975	2310	25	-0.413198	1.55517	46.9
TubA	TubA	2.04	22	29	401	380	-1.56607	FDLMYAKR	AVcMLSNTTAIAEAWAR	4	2919.42	730.87	4	6194	1398	22	-0.932742	1.67139	33.6
TubA	TubA	1.91304	21	23	163	215	0.00411824	LSVDYGKK	RNLDIERPTYTNLNR	2	2808.48	562.708	5	4840	410	21	-0.539372	1.86589	42.3
TubA	TubB	2	31	19	394	349	-0.589131	LDHKFDLMYAK	NSSYFVEWIPNNVK	3	3087.51	618.516	5	6193	1397	19	-0.778417	1.3775	9
TubB	TubB	2.07692	19	35	322	372	-1.38066	GRMSMK	GLKMSATFIGNSTAIQELFK	0	2887.47	578.507	5	6301	1537	19	-0.760856	1.61155	8
