# Supplementary material for: Effects of Chemical Cross-Linking on the Structure of Proteins and Protein Assemblies
Source: Anal Chem. 2025 Jul 8;97(28):15104–12. doi: 10.1021/acs.analchem.5c01092 (PMC12291049; doi:10.1021/acs.analchem.5c01092)
Supplement: Supplementary file 3 [file ac5c01092_si_003.xlsx]

## Sheet: Ovo_1mM_BS3_repeat1
Ovo_1mM_BS3_repeat1
Protein 1	Protein 2	Residue Number 1	Residue Number 2	XL fragmentation score 1	XL fragmentation score 2	Charge	Peptide 1	Peptide 2	Raw File	ΔM [ppm]	M/Z	Monoisotopic Err	Distance on model (Å)
Ovo	Ovo	468	471	2	1.45	5	KDSNVNWNNLKGK-11	KSCHTAVGR-1	deltaBS3_0/analysisfastload_2022_02_21_02_Ovo_1mM_BS3_new_0	1.5	534.681	0	8.8
Ovo	Ovo	657	665	2	1.35	5	SKFMMFESQNKDLLFKDLTK-16	CLFKVR-4	deltaBS3_0/analysisfastload_2022_02_21_02_Ovo_1mM_BS3_new_0	-0.3	682.764	0	17.3
Ovo	Ovo	652	661	2	1.33	4	SJFMMFESQNKDLLFK-11	DLTKCLFK-4	deltaBS3_0/analysisfastload_2022_02_21_02_Ovo_1mM_BS3_new_0	0.9	828.185	0	14.9
Ovo	Ovo	371	539	2	1.27	5	IQWCAVGKDEKSK-8	CVASSHEKYFGYTGALR-8	deltaBS3_0/analysisfastload_2022_02_21_02_Ovo_1mM_BS3_new_0	-0.9	727.163	0	25.5
Ovo	Ovo	539	553	2	1.23	5	CVASSHEKYFGYTGALR-8	CLVEKGDVAFIQHSTVEENTGGK-5	deltaBS3_0/analysisfastload_2022_02_21_02_Ovo_1mM_BS3_new_0	1.3	921.054	0	12.9
Ovo	Ovo	371	652	2	1.19	4	IQWCAVGKDEK-8	SKFMMFESQNKDLLFUDLTK-11	deltaBS3_0/analysisfastload_2022_02_21_02_Ovo_1mM_BS3_new_-1	0.2	1020.27	-1	13
Ovo	Ovo	200	468	2	1.06	4	TKCAR-2	DSNVNWNNLKGKK-10	deltaBS3_0/analysisfastload_2022_02_21_02_Ovo_1mM_BS3_new_-1	0.2	573.304	-1	39.8
Ovo	Ovo	352	371	2	1.05	4	KDQLTPSPR-1	IQWCAVGKDEK-8	deltaBS3_0/analysisfastload_2022_02_21_02_Ovo_1mM_BS3_new_0	0.3	628.831	0	31.9
Ovo	Ovo	194	218	2	1	4	QCKGDPK-3	NAPYSGYSGAFHCLKDGKGDVAFVK-15	deltaBS3_0/analysisfastload_2022_02_21_02_Ovo_1mM_BS3_new_0	1.1	915.199	0	12
Ovo	Ovo	471	539	2	1	5	KSCHTAVGR-1	CVASSHEKYFGYTGALR-8	deltaBS3_0/analysisfastload_2022_02_21_02_Ovo_1mM_BS3_new_-2	-0.9	620.909	-2	17
Ovo	Ovo	442	665	2	0.97	5	YDDESQCSKTDERPASYFAVAVAR-9	CLFKVR-4	deltaBS3_0/analysisfastload_2022_02_21_02_Ovo_1mM_BS3_new_-1	2	745.967	-1	17.8
Ovo	Ovo	188	194	2	0.96	4	FFSASCVPGATIEQKLCR-15	QCKGDPK-3	deltaBS3_0/analysisfastload_2022_02_21_02_Ovo_1mM_BS3_new_0	1.1	760.878	0	10
Ovo	Ovo	188	200	2	0.96	4	FFSASCVPGATIEQKLCR-15	GDPJTKCAR-6	deltaBS3_0/analysisfastload_2022_02_21_02_Ovo_1mM_BS3_new_0	0.1	849.683	0	15.4
Ovo	Ovo	188	352	2	0.96	4	FFSASCVPGATIEQKLCR-15	KDQLTPSPR-1	deltaBS3_0/analysisfastload_2022_02_21_02_Ovo_1mM_BS3_new_0	2.1	813.172	0	13.8
Ovo	Ovo	573	652	2	0.92	5	NKADWAK-2	FMMFESQNKDLLFKDLTK-9	deltaBS3_0/analysisfastload_2022_02_21_02_Ovo_1mM_BS3_new_0	-0.6	641.731	0	24.3
Ovo	Ovo	632	665	2	0.88	4	IRDLLERQEKR-10	CLFKVR-4	deltaBS3_0/analysisfastload_2022_02_21_02_Ovo_1mM_BS3_new_-1	1.7	604.852	-1	23
Ovo	Ovo	309	315	2	0.87	5	AQSDFGVDTKSDFHLFGPPGKK-21	DPVLKDLLFKDSAIMLK-5	deltaBS3_0/analysisfastload_2022_02_21_02_Ovo_1mM_BS3_new_0	0.3	893.08	0	13.1
Ovo	Ovo	218	228	2	0.86	5	NAPYSGYSGAFHCLKDGK-15	GDVAFVKHTTVNENAPDQKDEYELLCLDGSR-7	deltaBS3_0/analysisfastload_2022_02_21_02_Ovo_1mM_BS3_new_-2	-0.9	1127.14	-2	8.4
Ovo	Ovo	539	652	2	0.86	6	CVASSHEKYFGYTGALR-8	SKFMMFESQNKDLLFUDLTK-11	deltaBS3_0/analysisfastload_2022_02_21_02_Ovo_1mM_BS3_new_-1	1.4	782.564	-1	15.6
Ovo	Ovo	673	688	2	0.85	5	VREGTTYKEFLGDK-8	FYTVISSLKTCNPSDILQMCSFLEGK-9	deltaBS3_0/analysisfastload_2022_02_21_02_Ovo_1mM_BS3_new_-2	0.9	964.888	-2	15
Ovo	Ovo	309	320	2	0.83	5	SDFHLFGPPGKKDPVLK-11	DLLFKDSAIMLK-5	deltaBS3_0/analysisfastload_2022_02_21_02_Ovo_1mM_BS3_new_0	0.6	683.382	0	12.7
Ovo	Ovo	352	619	2	0.83	5	KDQLTPSPR-1	ECNLAEVPTHAVVVRPEKANK-18	deltaBS3_0/analysisfastload_2022_02_21_02_Ovo_1mM_BS3_new_0	1.2	708.784	0	23.8
Ovo	Ovo	37	309	2	0.82	5	WCTISSPEEKK-10	SDFHLFGPPGKKDPVLK-11	deltaBS3_0/analysisfastload_2022_02_21_02_Ovo_1mM_BS3_new_0	1.4	677.558	0	19.1
Ovo	Ovo	371	371	2	0.82	4	IQWCAVGKDEK-8	IQWCAVGKDEK-8	deltaBS3_0/analysisfastload_2022_02_21_02_Ovo_1mM_BS3_new_-1	1.5	702.105	-1	36.6
Ovo	Ovo	371	471	2	0.8	4	IQWCAVGKDEK-8	KSCHTAVGR-1	deltaBS3_0/analysisfastload_2022_02_21_02_Ovo_1mM_BS3_new_-1	0.9	622.568	-1	19.1
Ovo	Ovo	37	310	2	0.77	5	WCTISSPEEKKCNNLR-10	KDPVLK-1	deltaBS3_0/analysisfastload_2022_02_21_02_Ovo_1mM_BS3_new_0	1.8	572.501	0	16.3
Ovo	Ovo	371	376	2	0.77	6	IQWCAVGKDEK-8	SKCDRWSVVSNGDVECTVVDETKDCIIK-2	deltaBS3_0/analysisfastload_2022_02_21_02_Ovo_1mM_BS3_new_-2	-2.7	796.218	-2	7.9
Ovo	Ovo	397	688	2	0.77	6	WSVVSNGDVECTVVDETKDCIIK-18	EGTTYKEFLGDKFYTVISSLKTCNPSDILQMCSFLEGK-21	deltaBS3_0/analysisfastload_2022_02_21_02_Ovo_1mM_BS3_new_-2	2.5	1200.76	-2	14.9
Ovo	Ovo	539	573	2	0.75	5	CVASSHEKYFGYTGALR-8	NKADWAK-2	deltaBS3_0/analysisfastload_2022_02_21_02_Ovo_1mM_BS3_new_0	0	583.892	0	15.9
Ovo	Ovo	309	309	2	0.71	6	SDFHLFGPPGKKDPVLK-11	SDFHLFGPPGKKDPVLK-11	deltaBS3_0/analysisfastload_2022_02_21_02_Ovo_1mM_BS3_new_0	1	651.028	0	21.8
Ovo	Ovo	173	352	2	0.65	4	GAIEWEGIESGSVEQAVAKFFSASCVPGATIEQK-19	KDQLTPSPR-1	deltaBS3_0/analysisfastload_2022_02_21_02_Ovo_1mM_BS3_new_-2	-0.6	1191.61	-2	15.5
Ovo	Ovo	371	397	2	0.65	5	IQWCAVGKDEK-8	WSVVSNGDVECTVVDETKDCIIKIMK-18	deltaBS3_0/analysisfastload_2022_02_21_02_Ovo_1mM_BS3_new_-1	1.9	900.251	-1	12.9
Ovo	Ovo	310	320	2	0.64	6	AQSDFGVDTKSDFHLFGPPGJKDPVLK-22	DLLFKDSAIMLK-5	deltaBS3_0/analysisfastload_2022_02_21_02_Ovo_1mM_BS3_new_0	-1	770.249	0	14.9
Ovo	Ovo	458	539	2	0.61	4	KDSNVNWNNLK-1	CVASSHEKYFGYTGALR-8	deltaBS3_0/analysisfastload_2022_02_21_02_Ovo_1mM_BS3_new_-2	-5.6	854.921	-2	23.4

## Sheet: Ovo_1mM_BS3_repeat2
Ovo_1mM_BS3_repeat2
Protein 1	Protein 2	Residue Number 1	Residue Number 2	XL fragmentation score 1	XL fragmentation score 2	Charge	Peptide 1	Peptide 2	Raw File	ΔM [ppm]	M/Z	Monoisotopic Err	Distance on model (Å)
Ovo	Ovo	468	471	2	1.32	5	KDSNVNWNNLKGK-11	KSCHTAVGR-1	deltaBS3_0/analysisfastload_2022_03_31_02_Ovo_1mM_BS3_0	1.6	534.68	0	8.8
Ovo	Ovo	309	315	2	1.27	4	SDFHLFGPPGKK-11	DPVLKDLLFK-5	deltaBS3_0/analysisfastload_2022_03_31_02_Ovo_1mM_BS3_0	1.2	664.374	0	8.4
Ovo	Ovo	468	468	2	1.23	5	KDSNVNWNNLKGK-11	KDSNVNWNNLKGK-11	deltaBS3_0/analysisfastload_2022_03_31_02_Ovo_1mM_BS3_0	0.3	634.935	0	0
Ovo	Ovo	471	539	2	1.15	5	KSCHTAVGR-1	CVASSHEKYFGYTGALR-8	deltaBS3_0/analysisfastload_2022_03_31_02_Ovo_1mM_BS3_0	-0.3	620.507	0	17
Ovo	Ovo	573	652	2	1.14	4	NKADWAK-2	FMMFESQNKDLLFK-9	deltaBS3_0/analysisfastload_2022_03_31_02_Ovo_1mM_BS3_0	2.2	687.599	0	23
Ovo	Ovo	352	371	2	1.1	4	KDQLTPSPR-1	IQWCAVGKDEK-8	deltaBS3_0/analysisfastload_2022_03_31_02_Ovo_1mM_BS3_0	1.5	628.831	0	31.9
Ovo	Ovo	37	310	2	1.06	4	WCTISSPEEKK-10	KDPVLK-1	deltaBS3_0/analysisfastload_2022_03_31_02_Ovo_1mM_BS3_0	2.1	551.047	0	16.3
Ovo	Ovo	200	221	2	1.05	4	GDPJTKCAR-6	DGKGDVAFVK-3	deltaBS3_0/analysisfastload_2022_03_31_02_Ovo_1mM_BS3_0	1.6	590.816	0	13
Ovo	Ovo	228	315	2	1.05	6	GDVAFVKHTTVNENAPDQKDEYELLCLDGSR-7	DPVLKDLLFK-5	deltaBS3_0/analysisfastload_2022_03_31_02_Ovo_1mM_BS3_-1	-2.3	808.58	-1	20.2
Ovo	Ovo	371	402	2	1.05	4	IQWCAVGKDEK-8	DCIIKIMK-5	deltaBS3_0/analysisfastload_2022_03_31_02_Ovo_1mM_BS3_0	1.2	623.578	0	17.4
Ovo	Ovo	298	310	2	1.04	5	AQSDFGVDTKSDFHLFGPPGK-10	KDPVLK-1	deltaBS3_0/analysisfastload_2022_03_31_02_Ovo_1mM_BS3_0	1.8	618.126	0	21.9
Ovo	Ovo	37	309	2	1	5	WCTISSPEEKK-10	SDFHLFGPPGKK-11	deltaBS3_0/analysisfastload_2022_03_31_02_Ovo_1mM_BS3_0	2.3	567.091	0	19.1
Ovo	Ovo	371	652	2	1	4	IQWCAVGKDEK-8	FMMFESQNKDLLFK-9	deltaBS3_0/analysisfastload_2022_03_31_02_Ovo_1mM_BS3_-1	2.1	813.157	-1	13
Ovo	Ovo	371	539	2	1	5	IQWCAVGKDEK-8	CVASSHEKYFGYTGALR-8	deltaBS3_0/analysisfastload_2022_03_31_02_Ovo_1mM_BS3_0	0.2	684.137	0	25.5
Ovo	Ovo	652	661	2	1	4	SUFMMFESQNKDLLFK-11	DLTKCLFK-4	deltaBS3_0/analysisfastload_2022_03_31_02_Ovo_1mM_BS3_0	1.3	828.43	0	14.9
Ovo	Ovo	673	688	2	1	4	EGTTYKEFLGDK-6	FYTVISSLKTCNPSDILQMCSFLEGK-9	deltaBS3_0/analysisfastload_2022_03_31_02_Ovo_1mM_BS3_0	0.4	1141.56	0	15
Ovo	Ovo	327	688	2	0.97	4	DSAIMLKR-7	EFLGDKFYTVISSLKTCNPSDILQMCSFLEGK-15	deltaBS3_0/analysisfastload_2022_03_31_02_Ovo_1mM_BS3_0	-0.6	1200.36	0	22.7
Ovo	Ovo	471	553	2	0.97	6	KSCHTAVGR-1	CLVEKGDVAFIQHSTVEENTGGK-5	deltaBS3_0/analysisfastload_2022_03_31_02_Ovo_1mM_BS3_0	2.3	612.642	0	7.6
Ovo	Ovo	188	221	2	0.96	4	FFSASCVPGATIEQKLCR-15	DGKGDVAFVK-3	deltaBS3_0/analysisfastload_2022_03_31_02_Ovo_1mM_BS3_0	1.1	811.664	0	14.6
Ovo	Ovo	641	661	2	0.96	4	FGVNGSEKSK-8	DLLFUDLTKCLFK-9	deltaBS3_0/analysisfastload_2022_03_31_02_Ovo_1mM_BS3_0	-1.9	747.403	0	13.3
Ovo	Ovo	309	320	2	0.93	5	SDFHLFGPPGKKDPVLK-11	DLLFKDSAIMLK-5	deltaBS3_0/analysisfastload_2022_03_31_02_Ovo_1mM_BS3_0	1.2	683.381	0	12.7
Ovo	Ovo	228	320	2	0.91	6	DGKGDVAFVKHTTVNENAPDQKDEYELLCLDGSR-10	DLLFKDSAIMLK-5	deltaBS3_0/analysisfastload_2022_03_31_02_Ovo_1mM_BS3_0	-0.3	892.784	0	18.3
Ovo	Ovo	38	320	2	0.89	4	KCNNLR-1	DLLFKDSAIMLK-5	deltaBS3_0/analysisfastload_2022_03_31_02_Ovo_1mM_BS3_0	0.6	584.571	0	13.3
Ovo	Ovo	657	665	2	0.88	5	FMMFESQNKDLLFKDLTK-14	CLFKVR-4	deltaBS3_0/analysisfastload_2022_03_31_02_Ovo_1mM_BS3_0	2.2	639.739	0	17.3
Ovo	Ovo	397	688	2	0.87	5	WSVVSNGDVECTVVDETKDCIIK-18	EFLGDKFYTVISSLKTCNPSDILQMCSFLEGK-15	deltaBS3_0/analysisfastload_2022_03_31_02_Ovo_1mM_BS3_0	-2.6	1304.43	0	14.9
Ovo	Ovo	188	352	2	0.85	4	FFSASCVPGATIEQKLCR-15	KDQLTPSPR-1	deltaBS3_0/analysisfastload_2022_03_31_02_Ovo_1mM_BS3_0	1.4	813.17	0	24.3
Ovo	Ovo	194	309	2	0.84	4	QCKGDPK-3	SDFHLFGPPGKK-11	deltaBS3_0/analysisfastload_2022_03_31_02_Ovo_1mM_BS3_-1	-0.6	575.797	-1	29
Ovo	Ovo	37	573	2	0.83	4	WCTISSPEEKK-10	NKADWAK-2	deltaBS3_0/analysisfastload_2022_03_31_02_Ovo_1mM_BS3_0	3.2	584.296	0	83.6
Ovo	Ovo	218	310	2	0.83	5	NAPYSGYSGAFHCLKDGK-15	KDPVLK-1	deltaBS3_0/analysisfastload_2022_03_31_02_Ovo_1mM_BS3_0	1.3	562.489	0	31.5
Ovo	Ovo	539	573	2	0.83	5	CVASSHEKYFGYTGALR-8	NKADWAK-2	deltaBS3_0/analysisfastload_2022_03_31_02_Ovo_1mM_BS3_0	0.7	583.891	0	15.9
Ovo	Ovo	539	643	2	0.82	5	CVASSHEKYFGYTGALR-8	SKFMMFESQNK-2	deltaBS3_0/analysisfastload_2022_03_31_02_Ovo_1mM_BS3_0	0.9	692.733	0	35
Ovo	Ovo	188	573	2	0.8	4	FFSASCVPGATIEQKLCR-15	NKADWAK-2	deltaBS3_0/analysisfastload_2022_03_31_02_Ovo_1mM_BS3_0	0.4	760.884	0	79.7
Ovo	Ovo	218	309	2	0.8	6	NAPYSGYSGAFHCLKDGK-15	SDFHLFGPPGKK-11	deltaBS3_0/analysisfastload_2022_03_31_02_Ovo_1mM_BS3_0	4.4	573.954	0	29.3
Ovo	Ovo	468	539	2	0.8	6	KDSNVNWNNLKGK-11	CVASSHEKYFGYTGALR-8	deltaBS3_0/analysisfastload_2022_03_31_02_Ovo_1mM_BS3_0	1.7	600.804	0	24.8
Ovo	Ovo	458	657	2	0.8	4	KDSNVNWNNLK-1	DLLFKDLTK-5	deltaBS3_0/analysisfastload_2022_03_31_02_Ovo_1mM_BS3_0	-0.1	641.098	0	33.1
Ovo	Ovo	539	652	2	0.8	6	CVASSHEKYFGYTGALR-8	FMMFESQNKDLLFKDLTK-9	deltaBS3_0/analysisfastload_2022_03_31_02_Ovo_1mM_BS3_0	2.3	720.528	0	17.8
Ovo	Ovo	37	539	2	0.79	5	WCTISSPEEKK-10	CVASSHEKYFGYTGALR-8	deltaBS3_0/analysisfastload_2022_03_31_02_Ovo_1mM_BS3_0	0.2	690.336	0	70.6
Ovo	Ovo	38	315	2	0.78	5	WCTISSPEEUKCNNLR-11	KDPVLKDLLFK-6	deltaBS3_0/analysisfastload_2022_03_31_02_Ovo_1mM_BS3_0	1.4	726.988	0	12.3
Ovo	Ovo	310	320	2	0.78	4	KDPVLK-1	DLLFKDSAIMLK-5	deltaBS3_0/analysisfastload_2022_03_31_02_Ovo_1mM_BS3_0	-0.7	558.326	0	12.9
Ovo	Ovo	539	657	2	0.77	5	CVASSHEKYFGYTGALR-8	DLLFKDLTK-5	deltaBS3_0/analysisfastload_2022_03_31_02_Ovo_1mM_BS3_0	0.9	635.932	0	21.6
Ovo	Ovo	578	657	2	0.77	5	ADWAKNLQMDDFELLCTDGRR-5	DLLFKDLTK-5	deltaBS3_0/analysisfastload_2022_03_31_02_Ovo_1mM_BS3_0	1.3	757.584	0	28.7
Ovo	Ovo	194	218	2	0.76	5	QCKGDPK-3	NAPYSGYSGAFHCLKDGK-15	deltaBS3_0/analysisfastload_2022_03_31_02_Ovo_1mM_BS3_0	2.6	589.082	0	12
Ovo	Ovo	37	468	2	0.75	5	WCTISSPEEKK-10	KDSNVNWNNLKGK-11	deltaBS3_0/analysisfastload_2022_03_31_02_Ovo_1mM_BS3_0	1.1	604.509	0	63.8
Ovo	Ovo	371	471	2	0.75	4	IQWCAVGKDEK-8	KSCHTAVGR-1	deltaBS3_0/analysisfastload_2022_03_31_02_Ovo_1mM_BS3_-1	1.7	622.567	-1	36.6
Ovo	Ovo	194	221	2	0.74	4	QCKGDPUTK-3	DGKGDVAFVK-3	deltaBS3_0/analysisfastload_2022_03_31_02_Ovo_1mM_BS3_0	-0.4	598.314	0	7.7
Ovo	Ovo	352	468	2	0.73	5	KDQLTPSPR-1	KDSNVNWNNLKGK-11	deltaBS3_0/analysisfastload_2022_03_31_02_Ovo_1mM_BS3_0	1.2	539.892	0	58.3
Ovo	Ovo	259	673	2	0.68	5	QPVDNYKTCNWAR-7	EGTTYKEFLGDKFYTVISSLK-6	deltaBS3_0/analysisfastload_2022_03_31_02_Ovo_1mM_BS3_0	1.3	843.825	0	19.4
Ovo	Ovo	173	352	2	0.67	4	GAIEWEGIESGSVEQAVAKFFSASCVPGATIEQK-19	KDQLTPSPR-1	deltaBS3_0/analysisfastload_2022_03_31_02_Ovo_1mM_BS3_-1	0.4	1191.35	-1	21.8
Ovo	Ovo	259	688	2	0.67	5	QPVDNYKTCNWAR-7	EFLGDKFYTVISSLKTCNPSDILQMCSFLEGK-15	deltaBS3_0/analysisfastload_2022_03_31_02_Ovo_1mM_BS3_-1	-2	1104.33	-1	27.4
Ovo	Ovo	371	468	2	0.67	5	IQWCAVGKDEK-8	KDSNVNWNNLKGK-11	deltaBS3_0/analysisfastload_2022_03_31_02_Ovo_1mM_BS3_0	1.7	598.31	0	40.6
Ovo	Ovo	442	657	2	0.67	5	YDDESQCSKTDERPASYFAVAVAR-9	DLLFKDLTK-5	deltaBS3_0/analysisfastload_2022_03_31_02_Ovo_1mM_BS3_0	2.2	799.798	0	22
Ovo	Ovo	539	688	2	0.67	6	CVASSHEKYFGYTGALR-8	EFLGDKFYTVISSLKTCNPSDILQMCSFLEGK-15	deltaBS3_0/analysisfastload_2022_03_31_02_Ovo_1mM_BS3_-2	2.1	969.645	-2	29.2
Ovo	Ovo	298	315	2	0.63	6	AQSDFGVDTKSDFHLFGPPGKK-10	DPVLKDLLFK-5	deltaBS3_0/analysisfastload_2022_03_31_02_Ovo_1mM_BS3_0	0.8	617.999	0	22.5

## Sheet: Ovo_1mM_BS3_intersection
Ovo_1mM_BS3_intersection
Protein 1	Protein 2	Residue Number 1	Residue Number 2	XL fragmentation score 1	XL fragmentation score 2	Charge	Peptide 1	Peptide 2	Raw File	ΔM [ppm]	M/Z	Monoisotopic Err	Distance on model (Å)
Ovo	Ovo	468	471	2	1.45	5	KDSNVNWNNLKGK-11	KSCHTAVGR-1	deltaBS3_0/analysisfastload_2022_02_21_02_Ovo_1mM_BS3_new_0	1.5	534.681	0	8.8
Ovo	Ovo	657	665	2	1.35	5	SKFMMFESQNKDLLFKDLTK-16	CLFKVR-4	deltaBS3_0/analysisfastload_2022_02_21_02_Ovo_1mM_BS3_new_0	-0.3	682.764	0	17.3
Ovo	Ovo	652	661	2	1.33	4	SJFMMFESQNKDLLFK-11	DLTKCLFK-4	deltaBS3_0/analysisfastload_2022_02_21_02_Ovo_1mM_BS3_new_0	0.9	828.185	0	14.9
Ovo	Ovo	371	539	2	1.27	5	IQWCAVGKDEKSK-8	CVASSHEKYFGYTGALR-8	deltaBS3_0/analysisfastload_2022_02_21_02_Ovo_1mM_BS3_new_0	-0.9	727.163	0	25.5
Ovo	Ovo	371	652	2	1.19	4	IQWCAVGKDEK-8	SKFMMFESQNKDLLFUDLTK-11	deltaBS3_0/analysisfastload_2022_02_21_02_Ovo_1mM_BS3_new_-1	0.2	1020.27	-1	13
Ovo	Ovo	352	371	2	1.05	4	KDQLTPSPR-1	IQWCAVGKDEK-8	deltaBS3_0/analysisfastload_2022_02_21_02_Ovo_1mM_BS3_new_0	0.3	628.831	0	31.9
Ovo	Ovo	194	218	2	1	4	QCKGDPK-3	NAPYSGYSGAFHCLKDGKGDVAFVK-15	deltaBS3_0/analysisfastload_2022_02_21_02_Ovo_1mM_BS3_new_0	1.1	915.199	0	12
Ovo	Ovo	471	539	2	1	5	KSCHTAVGR-1	CVASSHEKYFGYTGALR-8	deltaBS3_0/analysisfastload_2022_02_21_02_Ovo_1mM_BS3_new_-2	-0.9	620.909	-2	17
Ovo	Ovo	188	352	2	0.96	4	FFSASCVPGATIEQKLCR-15	KDQLTPSPR-1	deltaBS3_0/analysisfastload_2022_02_21_02_Ovo_1mM_BS3_new_0	2.1	813.172	0	17.8
Ovo	Ovo	573	652	2	0.92	5	NKADWAK-2	FMMFESQNKDLLFKDLTK-9	deltaBS3_0/analysisfastload_2022_02_21_02_Ovo_1mM_BS3_new_0	-0.6	641.731	0	24.3
Ovo	Ovo	309	315	2	0.87	5	AQSDFGVDTKSDFHLFGPPGKK-21	DPVLKDLLFKDSAIMLK-5	deltaBS3_0/analysisfastload_2022_02_21_02_Ovo_1mM_BS3_new_0	0.3	893.08	0	23
Ovo	Ovo	539	652	2	0.86	6	CVASSHEKYFGYTGALR-8	SKFMMFESQNKDLLFUDLTK-11	deltaBS3_0/analysisfastload_2022_02_21_02_Ovo_1mM_BS3_new_-1	1.4	782.564	-1	8.4
Ovo	Ovo	673	688	2	0.85	5	VREGTTYKEFLGDK-8	FYTVISSLKTCNPSDILQMCSFLEGK-9	deltaBS3_0/analysisfastload_2022_02_21_02_Ovo_1mM_BS3_new_-2	0.9	964.888	-2	15
Ovo	Ovo	309	320	2	0.83	5	SDFHLFGPPGKKDPVLK-11	DLLFKDSAIMLK-5	deltaBS3_0/analysisfastload_2022_02_21_02_Ovo_1mM_BS3_new_0	0.6	683.382	0	12.7
Ovo	Ovo	37	309	2	0.82	5	WCTISSPEEKK-10	SDFHLFGPPGKKDPVLK-11	deltaBS3_0/analysisfastload_2022_02_21_02_Ovo_1mM_BS3_new_0	1.4	677.558	0	19.1
Ovo	Ovo	371	471	2	0.8	4	IQWCAVGKDEK-8	KSCHTAVGR-1	deltaBS3_0/analysisfastload_2022_02_21_02_Ovo_1mM_BS3_new_-1	0.9	622.568	-1	36.6
Ovo	Ovo	37	310	2	0.77	5	WCTISSPEEKKCNNLR-10	KDPVLK-1	deltaBS3_0/analysisfastload_2022_02_21_02_Ovo_1mM_BS3_new_0	1.8	572.501	0	16.3
Ovo	Ovo	397	688	2	0.77	6	WSVVSNGDVECTVVDETKDCIIK-18	EGTTYKEFLGDKFYTVISSLKTCNPSDILQMCSFLEGK-21	deltaBS3_0/analysisfastload_2022_02_21_02_Ovo_1mM_BS3_new_-2	2.5	1200.76	-2	14.9
Ovo	Ovo	539	573	2	0.75	5	CVASSHEKYFGYTGALR-8	NKADWAK-2	deltaBS3_0/analysisfastload_2022_02_21_02_Ovo_1mM_BS3_new_0	0	583.892	0	15.9
Ovo	Ovo	173	352	2	0.65	4	GAIEWEGIESGSVEQAVAKFFSASCVPGATIEQK-19	KDQLTPSPR-1	deltaBS3_0/analysisfastload_2022_02_21_02_Ovo_1mM_BS3_new_-2	-0.6	1191.61	-2	21.8
Ovo	Ovo	310	320	2	0.64	6	AQSDFGVDTKSDFHLFGPPGJKDPVLK-22	DLLFKDSAIMLK-5	deltaBS3_0/analysisfastload_2022_02_21_02_Ovo_1mM_BS3_new_0	-1	770.249	0	12.9

## Sheet: Ovo_01wt_FA_repeat1
Ovo_01wt_FA_repeat1
Protein 1	Protein 2	XL fragmentation score	MS/MS fragments peptide 1	MS/MS fragments peptide 2	Residue Number 1	Residue Number 2	MS1 ΔM [ppm]	Peptide 1	Peptide 2	Cross-link category	Mass	M/Z	Charge	Retention time [sec]	MS/MS event number	MS/MS fragments weakest peptide	Average MS2 ΔM [ppm]	MS2 ΔM STD [ppm]	Distance on model (Å)
Ovo	Ovo	3.28571	48	67	301	121	4.29131	DLLFKDSAIMLK	TScHTGLGRSAGWNIPIGTLLHR	0	3920.07	654.355	6	6520	3532	48	0.0471639	1.43869	18.1
Ovo	Ovo	2.5625	41	41	246	678	0.90412	TcNWARVAAHAVVAR	TcNPSDILQMcSFLEGK	0	3703.75	741.76	5	6575	3610	41	-0.402718	1.35204	18.2
Ovo	Ovo	4.3871	39	97	638	460	3.81299	DLLFKDLTK	ScHTAVGRTAGWVIPMGLIHNR	0	3547.87	710.584	5	6255	3145	39	0.1117	1.77632	13.1
Ovo	Ovo	2.54545	37	47	296	121	-0.215716	DPVLKDLLFK	TScHTGLGRSAGWNIPIGTLLHR	0	3713.98	743.807	5	6724	3823	37	0.218113	1.83245	18.1
Ovo	Ovo	1.925	36	41	638	460	0.913377	FMMFESQNKDLLFKDLTK	ScHTAVGRTAGWVIPMGLIHNR	0	4690.35	782.735	6	6563	3593	36	-0.0475854	1.87677	13.1
Ovo	Ovo	2.59259	37	33	638	541	0.65778	DLLFKDLTK	GDVAFIQHSTVEENTGGK	3	2991.52	599.314	5	5327	1818	33	-0.0238696	1.47335	16.4
Ovo	Ovo	2.53125	33	48	341	600	0.165043	DQLTPSPRENR	EcNLAEVPTHAVVVRPEKANK	0	3695.88	616.99	6	4237	587	33	0.0823647	1.47928	14.2
Ovo	Ovo	2.125	30	38	638	460	2.0339	DLLFKDLTK	KScHTAVGRTAGWVIPMGLIHNR	0	3675.96	613.669	6	5966	2735	30	0.0560602	1.92924	13.1
Ovo	Ovo	2.10345	29	32	291	184	0.310343	KDPVLKDLLFK	cARNAPYSGYSGAFHcLK	0	3396.71	567.128	6	5503	2070	29	-0.738835	1.7786	21.5
Ovo	Ovo	2.21212	26	47	341	600	0.150958	KDQLTPSPRENR	EcNLAEVPTHAVVVRPEKANK	0	3823.98	638.339	6	3913	390	26	-0.0499933	1.69163	14.2
Ovo	Ovo	2.88889	29	23	524	638	1.29635	YFGYTGALR	DLLFKDLTK	3	2150.14	538.545	4	5706	2369	23	-0.0313376	0.957242	15.7
Ovo	Ovo	1.92593	22	30	524	633	-0.133807	YFGYTGALR	FMMFESQNKDLLFKDLTK	3	3292.63	549.781	6	6178	3032	22	-0.776785	1.87694	15.7
Ovo	Ovo	1.62963	24	20	301	191	2.32015	DLLFKDSAIMLK	NAPYSGYSGAFHcLK	3	3075.53	616.115	5	5583	2186	20	-0.106502	1.95097	20.3
Ovo	Ovo	1.40541	20	32	624	360	-0.346619	SKFMMFESQNK	cDRWSVVSNGDVEcTVVDETKDcIIK	1	4484.03	748.348	6	6259	3152	20	0.17664	1.79473	10
Ovo	Ovo	2.33333	19	37	638	427	-0.71073	DLLFKDLTK	TDERPASYFAVAVAR	3	2755.45	552.1	5	5685	2338	19	0.330305	2.0236	19.2
Ovo	Ovo	1.26316	18	30	500	534	-3.38617	LcQLcQGSGGIPPEK	cLVEKGDVAFIQHSTVEENTGGK	2	4185.99	698.675	6	4669	993	18	-0.155645	1.3104	10.4
Ovo	Ovo	1.40625	18	27	554	582	1.96082	NKADWAK	ANVMDYREcNLAEVPTHAVVVRPEK	0	3751.86	536.99	7	4966	1325	18	0.140363	1.54777	27.5
Ovo	Ovo	1.36667	18	23	427	660	2.57843	TDERPASYFAVAVAR	EFLGDKFYTVISSLK	0	3421.76	685.363	5	7277	4552	18	0.209592	2.44322	18.1

## Sheet: Ovo_01wt_FA_repeat2
Ovo_01wt_FA_repeat2
Protein 1	Protein 2	XL fragmentation score	MS/MS fragments peptide 1	MS/MS fragments peptide 2	Residue Number 1	Residue Number 2	MS1 ΔM [ppm]	Peptide 1	Peptide 2	Cross-link category	Mass	M/Z	Charge	Retention time [sec]	MS/MS event number	MS/MS fragments weakest peptide	Average MS2 ΔM [ppm]	MS2 ΔM STD [ppm]	Distance on model (Å)
Ovo	Ovo	2.8	47	65	638	460	2.58045	FMMFESQNKDLLFKDLTK	ScHTAVGRTAGWVIPMGLIHNR	0	4690.36	782.738	6	6625	2701	47	1.13062	1.82288	13.1
Ovo	Ovo	2.71429	49	46	678	597	1.23635	TcNPSDILQMcSFLEGK	EcNLAEVPTHAVVVRPEK	0	4069.94	815.001	5	6620	2695	46	1.38392	1.2777	18.9
Ovo	Ovo	2.58824	44	44	296	121	1.40242	KDPVLKDLLFK	TScHTGLGRSAGWNIPIGTLLHR	0	3842.08	549.88	7	6443	2485	44	1.25078	1.43076	18.1
Ovo	Ovo	2.85714	42	58	301	121	1.72458	DLLFKDSAIMLK	TScHTGLGRSAGWNIPIGTLLHR	0	3920.06	654.355	6	6654	2738	42	1.94749	1.70393	18.1
Ovo	Ovo	2.82759	40	42	291	184	1.78289	KDPVLKDLLFK	cARNAPYSGYSGAFHcLK	0	3396.72	567.13	6	5756	1659	40	1.32812	1.52956	21.5
Ovo	Ovo	2.90909	40	56	246	678	0.863037	TcNWARVAAHAVVAR	TcNPSDILQMcSFLEGK]	0	3703.75	926.951	4	6710	2809	40	1.65225	2.22767	18.2
Ovo	Ovo	2.2	49	39	296	121	1.1746	DPVLKDLLFKDSAIMLK	TScHTGLGRSAGWNIPIGTLLHR	2	4474.39	746.744	6	6995	3128	39	0.869891	2.11747	18.1
Ovo	Ovo	1.48	37	37	449	474	0.756346	KDSNVNWNNLKGK	TAGWVIPMGLIHNRTGTcNFDEYFSEGcAPGSPPNSR	2	5636.64	940.452	6	6479	2529	37	0.797374	1.95205	10.6
Ovo	Ovo	2.7027	34	66	624	360	1.88216	SKFMMFESQNK	cDRWSVVSNGDVEcTVVDETKDcIIK	1	4484.04	897.82	5	6414	2448	34	1.11232	1.58531	10
Ovo	Ovo	3.32258	34	69	638	460	2.66488	DLLFKDLTK	ScHTAVGRTAGWVIPMGLIHNR	0	3547.86	710.584	5	6387	2414	34	2.03313	1.79629	13.1
Ovo	Ovo	2.40625	33	44	638	460	0.436682	DLLFKDLTK	KScHTAVGRTAGWVIPMGLIHNR	1	3676.95	613.837	6	6164	2145	33	1.76177	1.29108	13.1
Ovo	Ovo	2	30	30	427	660	0.728047	TDERPASYFAVAVAR	EFLGDKFYTVISSLK	0	3421.76	856.452	4	7336	3499	30	1.22731	2.51593	18.1
Ovo	Ovo	2.4375	29	49	341	600	0.755239	DQLTPSPRENR	EcNLAEVPTHAVVVRPEKANK	1	3696.89	617.159	6	4657	557	29	1.07037	2.12641	14.2
Ovo	Ovo	2.18182	27	45	341	600	1.60189	KDQLTPSPRENR	EcNLAEVPTHAVVVRPEKANK	2	3825.99	547.58	7	4394	432	27	1.12807	2.10211	14.2
Ovo	Ovo	1.375	26	29	660	582	3.0754	EFLGDKFYTVISSLK	ANVMDYREcNLAEVPTHAVVVRPEK	2	4668.38	779.075	6	6857	2985	26	1.27522	1.61222	13.7
Ovo	Ovo	2.5625	23	59	648	427	1.5668	VREGTTYK	YDDESQcSKTDERPASYFAVAVAR	0	3740.74	749.16	5	4881	705	23	0.839994	1.4213	8.9
Ovo	Ovo	2.22222	22	18	524	638	0.912214	YFGYTGALR	DLLFKDLTK	4	2151.15	538.797	4	5944	1890	18	1.52428	1.63966	15.7
Ovo	Ovo	2.16667	18	34	638	427	0.0507292	DLLFKDLTK	TDERPASYFAVAVAR	3	2755.45	552.101	5	5937	1881	18	0.950844	1.44986	19.2
Ovo	Ovo	1.7619	20	17	266	316	1.01105	VAAHAVVAR	DLLFKDSAIMLK	3	2297.3	575.335	4	5650	1535	17	1.36892	1.3451	7.4

## Sheet: Ovo_01wt_FA_intersection
Ovo_01wt_FA_intersection
Protein 1	Protein 2	XL fragmentation score	MS/MS fragments peptide 1	MS/MS fragments peptide 2	Residue Number 1	Residue Number 2	MS1 ΔM [ppm]	Peptide 1	Peptide 2	Cross-link category	Mass	M/Z	Charge	Retention time [sec]	MS/MS event number	MS/MS fragments weakest peptide	Average MS2 ΔM [ppm]	MS2 ΔM STD [ppm]	Distance on model (Å)
Ovo	Ovo	3.28571	48	67	301	121	4.29131	DLLFKDSAIMLK	TScHTGLGRSAGWNIPIGTLLHR	0	3920.07	654.355	6	6520	3532	48	0.0471639	1.43869	18.1
Ovo	Ovo	2.5625	41	41	246	678	0.90412	TcNWARVAAHAVVAR	TcNPSDILQMcSFLEGK	0	3703.75	741.76	5	6575	3610	41	-0.402718	1.35204	18.2
Ovo	Ovo	4.3871	39	97	638	460	3.81299	DLLFKDLTK	ScHTAVGRTAGWVIPMGLIHNR	0	3547.87	710.584	5	6255	3145	39	0.1117	1.77632	13.1
Ovo	Ovo	2.54545	37	47	296	121	-0.215716	DPVLKDLLFK	TScHTGLGRSAGWNIPIGTLLHR	0	3713.98	743.807	5	6724	3823	37	0.218113	1.83245	18.1
Ovo	Ovo	1.925	36	41	638	460	0.913377	FMMFESQNKDLLFKDLTK	ScHTAVGRTAGWVIPMGLIHNR	0	4690.35	782.735	6	6563	3593	36	-0.0475854	1.87677	13.1
Ovo	Ovo	2.53125	33	48	341	600	0.165043	DQLTPSPRENR	EcNLAEVPTHAVVVRPEKANK	0	3695.88	616.99	6	4237	587	33	0.0823647	1.47928	14.2
Ovo	Ovo	2.125	30	38	638	460	2.0339	DLLFKDLTK	KScHTAVGRTAGWVIPMGLIHNR	0	3675.96	613.669	6	5966	2735	30	0.0560602	1.92924	13.1
Ovo	Ovo	2.10345	29	32	291	184	0.310343	KDPVLKDLLFK	cARNAPYSGYSGAFHcLK	0	3396.71	567.128	6	5503	2070	29	-0.738835	1.7786	21.5
Ovo	Ovo	2.21212	26	47	341	600	0.150958	KDQLTPSPRENR	EcNLAEVPTHAVVVRPEKANK	0	3823.98	638.339	6	3913	390	26	-0.0499933	1.69163	14.2
Ovo	Ovo	2.88889	29	23	524	638	1.29635	YFGYTGALR	DLLFKDLTK	3	2150.14	538.545	4	5706	2369	23	-0.0313376	0.957242	15.7
Ovo	Ovo	1.40541	20	32	624	360	-0.346619	SKFMMFESQNK	cDRWSVVSNGDVEcTVVDETKDcIIK	1	4484.03	748.348	6	6259	3152	20	0.17664	1.79473	10
Ovo	Ovo	2.33333	19	37	638	427	-0.71073	DLLFKDLTK	TDERPASYFAVAVAR	3	2755.45	552.1	5	5685	2338	19	0.330305	2.0236	19.2
Ovo	Ovo	1.36667	18	23	427	660	2.57843	TDERPASYFAVAVAR	EFLGDKFYTVISSLK	0	3421.76	685.363	5	7277	4552	18	0.209592	2.44322	18.1

## Sheet: Ovo_1wt_FA_repeat1
Ovo_1wt_FA_repeat1
Protein 1	Protein 2	XL fragmentation score	MS/MS fragments peptide 1	MS/MS fragments peptide 2	Residue Number 1	Residue Number 2	MS1 ΔM [ppm]	Peptide 1	Peptide 2	Cross-link category	Mass	M/Z	Charge	Retention time [sec]	MS/MS event number	MS/MS fragments weakest peptide	Average MS2 ΔM [ppm]	MS2 ΔM STD [ppm]	Distance on model (Å)
Ovo	Ovo	2.925	58	59	638	460	0.129041	FMMFESQNKDLLFKDLTK	ScHTAVGRTAGWVIPMGLIHNR	0	4690.34	782.734	6	6542	3766	58	-0.370906	1.62146	13.1
Ovo	Ovo	2.79412	48	47	296	121	1.94831	KDPVLKDLLFK	TScHTGLGRSAGWNIPIGTLLHR	0	3842.09	549.879	7	6253	3341	47	0.747289	1.29626	18.1
Ovo	Ovo	3.24138	44	50	291	184	0.755087	KDPVLKDLLFK	cARNAPYSGYSGAFHcLK	0	3396.71	567.128	6	5485	2215	44	-0.186104	2.05395	21.5
Ovo	Ovo	2.74286	44	52	301	121	1.50739	DLLFKDSAIMLK	TScHTGLGRSAGWNIPIGTLLHR	0	3920.06	561.018	7	6494	3694	44	0.273885	1.62998	18.1
Ovo	Ovo	2.84375	44	47	246	678	1.56992	TcNWARVAAHAVVAR	TcNPSDILQMcSFLEGK	0	3703.75	741.761	5	6619	3878	44	0.0644397	1.83619	18.2
Ovo	Ovo	2.375	52	43	296	121	1.09972	DPVLKDLLFKDSAIMLK	TScHTGLGRSAGWNIPIGTLLHR	0	4472.39	746.408	6	7064	4505	43	0.857786	2.0127	18.1
Ovo	Ovo	2.70588	42	50	427	169	1.10231	TDERPASYFAVAVARK	FFSAScVPGATIEQKLcR	0	3873.93	646.665	6	6084	3090	42	0.418625	1.31017	52.9
Ovo	Ovo	2.82143	40	39	296	184	2.47765	DPVLKDLLFK	cARNAPYSGYSGAFHcLK	0	3268.62	545.78	6	5937	2872	39	0.354856	1.61546	19.6
Ovo	Ovo	2.72222	61	37	184	169	0.336446	cARNAPYSGYSGAFHcLK	FFSAScVPGATIEQKLcR	1	4152.93	693.165	6	5634	2433	37	-0.447807	1.5356	16.4
Ovo	Ovo	3.87097	37	83	638	460	0.961024	DLLFKDLTK	ScHTAVGRTAGWVIPMGLIHNR	0	3547.86	710.582	5	6204	3267	37	-0.118635	2.02678	13.1
Ovo	Ovo	3.06667	37	55	427	660	1.85737	TDERPASYFAVAVAR	EFLGDKFYTVISSLK	0	3421.76	685.362	5	7370	4931	37	-0.286459	1.7912	18.1
Ovo	Ovo	2.32432	35	51	624	360	0.0523483	SKFMMFESQNK	cDRWSVVSNGDVEcTVVDETKDcIIK	0	4483.03	748.181	6	6255	3343	35	-0.142561	1.47928	10
Ovo	Ovo	2.84	33	38	202	31	1.34271	DGKGDVAFVK	DLTQQERISLTcVQK	0	2876.47	576.304	5	5165	1753	33	-0.062616	2.07058	58.9
Ovo	Ovo	2.78788	32	60	341	600	1.69833	KDQLTPSPRENR	EcNLAEVPTHAVVVRPEKANK	0	3823.98	638.34	6	3914	412	32	0.18055	1.77316	14.2
Ovo	Ovo	2.15625	31	38	31	290	1.01535	DLTQQERISLTcVQK	SDFHLFGPPGKKDPVLK	0	3722.95	621.501	6	5378	2060	31	-0.467212	1.38508	33.6
Ovo	Ovo	2.15625	30	39	638	460	1.25103	DLLFKDLTK	KScHTAVGRTAGWVIPMGLIHNR	1	3676.96	613.836	6	5925	2855	30	-0.0989123	1.72938	13.1
Ovo	Ovo	2.5625	30	52	341	600	0.459169	DQLTPSPRENR	EcNLAEVPTHAVVVRPEKANK	0	3695.88	616.99	6	4211	634	30	0.0434261	1.74542	14.2
Ovo	Ovo	1.5122	30	32	169	121	0.728131	FFSAScVPGATIEQKLcR	TScHTGLGRSAGWNIPIGTLLHR	0	4597.29	657.766	7	6248	3332	30	0.679757	1.34226	18.2
Ovo	Ovo	1.97222	29	42	427	654	-0.617935	TDERPASYFAVAVAR	EGTTYKEFLGDKFYTVISSLK	1	4102.07	821.425	5	7128	4595	29	0.300364	2.50205	16.3
Ovo	Ovo	1.71429	28	32	290	121	1.05095	SDFHLFGPPGKK	TScHTGLGRSAGWNIPIGTLLHR	0	3855.98	551.864	7	5712	2550	28	-0.0556805	1.63615	22.4
Ovo	Ovo	2.625	26	58	648	427	1.21842	VREGTTYK	YDDESQcSKTDERPASYFAVAVAR	0	3740.74	624.467	6	4485	893	26	-0.295473	1.6833	8.9
Ovo	Ovo	2.73684	25	27	575	439	-0.394305	RANVMDYR	KDSNVNWNNLK	0	2378.15	595.548	4	4233	656	25	-0.451107	1.5675	9.2
Ovo	Ovo	3	30	24	524	638	1.4086	YFGYTGALR	DLLFKDLTK	3	2150.14	538.545	4	5703	2536	24	0.175908	1.16579	15.7
Ovo	Ovo	2.11538	31	24	352	31	0.989215	IQWcAVGKDEK	DLTQQERISLTcVQK	1	3175.59	636.127	5	5175	1769	24	0.0396414	1.18313	49.7
Ovo	Ovo	1.88889	23	28	524	633	-0.346879	YFGYTGALR	FMMFESQNKDLLFKDLTK	4	3293.63	549.948	6	6175	3225	23	-0.0381139	2.11752	15.7
Ovo	Ovo	1.85185	27	23	638	541	1.07731	DLLFKDLTK	GDVAFIQHSTVEENTGGK	3	2991.52	599.314	5	5314	1966	23	0.166887	1.31329	16.4
Ovo	Ovo	1.48485	23	26	352	460	-0.343967	IQWcAVGKDEK	ScHTAVGRTAGWVIPMGLIHNR	1	3789.88	632.657	6	5487	2218	23	-0.441761	1.78058	21.6
Ovo	Ovo	2.75	22	33	610	633	2.6599	LcRQcK	FMMFESQNKDLLFK	0	2664.28	533.865	5	5250	1871	22	0.0389642	1.85891	23.8
Ovo	Ovo	2.59091	21	36	554	31	1.49882	NKADWAK	DLTQQERISLTcVQK	0	2673.36	669.35	4	4644	1082	21	-0.109462	1.86535	70.9
Ovo	Ovo	1.55556	22	20	301	191	1.22665	DLLFKDSAIMLK	NAPYSGYSGAFHcLK	3	3075.52	616.114	5	5581	2355	20	0.0699611	1.35849	20.3
Ovo	Ovo	1.78261	20	21	638	529	-0.211928	DLLFKDLTK	YFGYTGALRcLVEK	1	2792.46	699.126	4	6680	3968	20	-0.22645	2.31441	23.7
Ovo	Ovo	1.74194	20	34	172	202	-1.56398	LcRQcK	NAPYSGYSGAFHcLKDGKGDVAFVK	0	3574.69	596.791	6	4560	987	20	0.375478	1.24889	9
Ovo	Ovo	1.075	20	23	660	582	-1.57555	EFLGDKFYTVISSLK	ANVMDYREcNLAEVPTHAVVVRPEK	0	4666.35	667.631	7	6726	4036	20	0.194734	1.90649	13.7
Ovo	Ovo	2.17857	19	42	333	150	0.686064	KDQLTPSPR	GAIEWEGIESGSVEQAVAK	3	3011.52	603.314	5	4921	1407	19	-0.410198	1.51126	17.8
Ovo	Ovo	1.6129	18	32	179	597	2.01237	GDPKTK	ANVMDYREcNLAEVPTHAVVVRPEK	1	3565.79	595.308	6	4572	1001	18	0.346555	1.46359	46.9
Ovo	Ovo	2.15625	18	51	333	121	1.86072	KDQLTPSPR	TScHTGLGRSAGWNIPIGTLLHR	0	3567.85	595.652	6	5103	1661	18	0.264235	1.5553	16.3
Ovo	Ovo	2.2	17	38	175	184	-0.160346	QcKGDPK	cARNAPYSGYSGAFHcLK	0	2913.31	583.672	5	3693	269	17	0.408527	1.57324	12.5
Ovo	Ovo	1.90476	17	23	554	529	1.62539	NKADWAK	YFGYTGALRcLVEK	0	2531.27	633.827	4	5435	2144	17	0.00985336	1.56907	12.8

## Sheet: Ovo_1wt_FA_repeat2
Ovo_1wt_FA_repeat2
Protein 1	Protein 2	XL fragmentation score	MS/MS fragments peptide 1	MS/MS fragments peptide 2	Residue Number 1	Residue Number 2	MS1 ΔM [ppm]	Peptide 1	Peptide 2	Cross-link category	Mass	M/Z	Charge	Retention time [sec]	MS/MS event number	MS/MS fragments weakest peptide	Average MS2 ΔM [ppm]	MS2 ΔM STD [ppm]	Distance on model (Å)
Ovo	Ovo	3.075	55	68	638	460	0.626047	FMMFESQNKDLLFKDLTK	ScHTAVGRTAGWVIPMGLIHNR	0	4690.35	782.736	6	6626	2928	55	2.04282	1.90421	13.1
Ovo	Ovo	2.97143	55	49	678	597	1.99019	TcNPSDILQMcSFLEGK	EcNLAEVPTHAVVVRPEK	0	4069.94	815.001	5	6618	2918	49	1.42938	1.42687	18.9
Ovo	Ovo	2.55	48	54	660	582	4.16988	EFLGDKFYTVISSLK	ANVMDYREcNLAEVPTHAVVVRPEK	1	4667.38	778.908	6	6851	3207	48	1.39847	1.68168	13.7
Ovo	Ovo	2.66667	49	47	184	169	-0.0701766	cARNAPYSGYSGAFHcLK	FFSAScVPGATIEQKLcR	0	4151.92	831.397	5	5885	2006	47	1.28985	2.52254	16.4
Ovo	Ovo	2.275	45	46	296	121	0.752206	DPVLKDLLFKDSAIMLK	TScHTGLGRSAGWNIPIGTLLHR	1	4473.39	746.577	6	6998	3367	45	2.64197	2.07834	18.1
Ovo	Ovo	3.05882	44	60	296	121	1.46958	KDPVLKDLLFK	TScHTGLGRSAGWNIPIGTLLHR	0	3842.08	641.358	6	6421	2677	44	1.57386	1.6307	18.1
Ovo	Ovo	1.67308	44	43	184	154	1.92306	cARNAPYSGYSGAFHcLK	GAIEWEGIESGSVEQAVAKFFSAScVPGATIEQK	0	5663.67	944.957	6	7449	3849	43	1.47612	2.13579	23.2
Ovo	Ovo	2.93103	42	43	291	184	2.65458	KDPVLKDLLFK	cARNAPYSGYSGAFHcLK	0	3396.72	567.131	6	5748	1832	42	1.89611	1.55934	21.5
Ovo	Ovo	3.54286	41	83	301	121	2.31913	DLLFKDSAIMLK	TScHTGLGRSAGWNIPIGTLLHR	0	3920.06	785.025	5	6630	2932	41	1.65807	2.05158	18.1
Ovo	Ovo	2.87879	41	54	246	678	-0.593576	TcNWARVAAHAVVAR	TcNPSDILQMcSFLEGK]	0	3703.75	926.949	4	6701	3025	41	1.42068	1.90955	18.2
Ovo	Ovo	3.37838	40	85	624	360	0.505417	SKFMMFESQNK	cDRWSVVSNGDVEcTVVDETKDcIIK	0	4483.03	897.618	5	6412	2663	40	1.34673	2.07485	10
Ovo	Ovo	1.74	40	47	449	474	1.32705	KDSNVNWNNLKGK	TAGWVIPMGLIHNRTGTcNFDEYFSEGcAPGSPPNSR	0	5634.63	940.118	6	6482	2751	40	1.56545	2.15175	10.6
Ovo	Ovo	3.60714	37	64	296	184	1.03389	DPVLKDLLFK	cARNAPYSGYSGAFHcLK	0	3268.62	818.167	4	6146	2325	37	1.08404	1.77503	19.6
Ovo	Ovo	3.70968	37	78	638	460	0.408853	DLLFKDLTK	ScHTAVGRTAGWVIPMGLIHNR	0	3547.86	710.583	5	6385	2630	37	1.64537	1.87064	13.1
Ovo	Ovo	2.9	34	53	427	660	1.7287	TDERPASYFAVAVAR	EFLGDKFYTVISSLK	0	3421.76	856.453	4	7419	3814	34	1.53864	1.71331	18.1
Ovo	Ovo	2.44444	34	32	638	541	1.51929	DLLFKDLTK	GDVAFIQHSTVEENTGGK	3	2991.52	599.316	5	5600	1647	32	1.16253	1.62334	16.4
Ovo	Ovo	2.63636	30	57	341	600	1.37658	KDQLTPSPRENR	EcNLAEVPTHAVVVRPEKANK	1	3824.98	766.009	5	4391	493	30	1.04228	1.70519	14.2
Ovo	Ovo	2.8	30	40	202	31	0.846999	DGKGDVAFVK	DLTQQERISLTcVQK	1	2877.48	576.506	5	5468	1485	30	1.8152	1.95205	58.9
Ovo	Ovo	2.42308	30	33	352	31	0.52745	IQWcAVGKDEK	DLTQQERISLTcVQK	1	3175.59	794.908	4	5478	1498	30	1.1299	2.31302	49.7
Ovo	Ovo	2.6875	28	58	341	600	1.33706	DQLTPSPRENR	EcNLAEVPTHAVVVRPEKANK	1	3696.89	740.389	5	4655	656	28	1.23694	1.82974	14.2
Ovo	Ovo	2.82609	27	38	308	246	0.928915	DSAIMLKR	TcNWARVAAHAVVAR	2	2639.38	528.887	5	5194	1165	27	1.70608	1.5638	16.8
Ovo	Ovo	1.02041	26	24	427	582	4.00901	YDDESQcSKTDERPASYFAVAVAR	ANVMDYREcNLAEVPTHAVVVRPEK	1	5685.7	813.255	7	5818	1919	24	1.48242	2.00729	17.1
Ovo	Ovo	2.52632	24	24	575	439	2.13892	RANVMDYR	KDSNVNWNNLK	0	2378.16	595.551	4	4670	664	24	1.4357	0.872415	9.2
Ovo	Ovo	2.52174	24	34	638	529	0.747802	DLLFKDLTK	YFGYTGALRcLVEK	0	2791.46	698.877	4	6815	3162	24	1.84339	1.90988	23.7
Ovo	Ovo	2.57143	23	49	333	150	-0.486351	KDQLTPSPR	GAIEWEGIESGSVEQAVAK	3	3011.52	753.891	4	5246	1232	23	1.93962	1.99363	17.8
Ovo	Ovo	2.875	23	69	648	427	1.90312	VREGTTYK	YDDESQcSKTDERPASYFAVAVAR	0	3740.74	749.161	5	4877	843	23	0.976625	1.90403	8.9
Ovo	Ovo	2.66667	26	22	524	638	1.45521	YFGYTGALR	DLLFKDLTK	3	2150.14	538.547	4	5942	2076	22	1.60341	1.58951	15.7
Ovo	Ovo	1.68421	21	43	500	534	-0.554218	LcQLcQGSGGIPPEK	cLVEKGDVAFIQHSTVEENTGGK	4	4173	696.511	6	5118	1078	21	1.51614	2.27194	10.4
Ovo	Ovo	1.15217	21	32	240	135	0.350808	QPVDNYKTcNWAR	SAGWNIPIGTLLHRGAIEWEGIESGSVEQAVAK	2	5151.56	859.605	6	7155	3535	21	0.565028	2.42871	21.1
Ovo	Ovo	1.18605	21	30	202	135	1.4564	DGKGDVAFVK	SAGWNIPIGTLLHRGAIEWEGIESGSVEQAVAK	2	4535.34	756.902	6	7341	3733	21	1.74296	1.77559	25.7
Ovo	Ovo	3.2	21	43	179	344	0.994528	GDPKTK	ENRIQWcAVGKDEK	0	2400.19	601.058	4	3824	218	21	1.16098	2.18559	47.8
Ovo	Ovo	1.59259	23	20	301	191	1.11204	DLLFKDSAIMLK	NAPYSGYSGAFHcLK	3	3075.52	616.116	5	5830	1934	20	1.98414	1.75517	20.3
Ovo	Ovo	1.22222	20	24	646	423	0.219297	cLFKVREGTTYK	YDDESQcSKTDERPASYFAVAVAR	2	4291.02	716.182	6	5350	1350	20	1.58908	1.53471	10
Ovo	Ovo	1.17647	21	19	427	169	1.78024	TDERPASYFAVAVARK	FFSAScVPGATIEQKLcR	2	3875.94	647.002	6	6297	2515	19	1.31105	1.78381	52.9
Ovo	Ovo	0.897959	19	25	449	474	-3.38672	DSNVNWNNLKGK	TAGWVIPMGLIHNRTGTcNFDEYFSEGcAPGSPPNSR	2	5508.52	919.099	6	6812	3159	19	2.28842	1.57281	10.6
Ovo	Ovo	1.35714	19	38	333	135	-0.0608387	KDQLTPSPR	SAGWNIPIGTLLHRGAIEWEGIESGSVEQAVAK	2	4541.36	757.905	6	7052	3423	19	1.07969	1.9924	16.9
Ovo	Ovo	2	19	43	172	202	2.51113	LcRQcK	NAPYSGYSGAFHcLKDGKGDVAFVK	1	3575.7	596.961	6	4965	944	19	1.98647	2.25736	9
Ovo	Ovo	2.4375	19	59	333	121	0.682125	KDQLTPSPR	TScHTGLGRSAGWNIPIGTLLHR	1	3568.85	595.82	6	5415	1428	19	1.53676	1.977	16.3
Ovo	Ovo	2.55556	19	27	179	333	1.99209	GDPKTK	KDQLTPSPRENR	0	2108.1	528.036	4	3391	104	19	1.33888	1.45364	34
Ovo	Ovo	2	19	39	179	121	2.70476	GDPKTK	TScHTGLGRSAGWNIPIGTLLHR	0	3171.64	529.618	6	5133	1094	19	1.44404	2.10839	22.4
Ovo	Ovo	1.75	18	24	452	31	2.34294	KScHTAVGR	DLTQQERISLTcVQK	1	2857.44	572.499	5	4312	448	18	1.48362	1.34169	51
Ovo	Ovo	1.90476	18	22	179	31	3.32437	GDPKTK	DLTQQERISLTcVQK	1	2487.29	622.834	4	4498	563	18	1.43872	1.1505	58.9
Ovo	Ovo	2.14286	18	42	172	112	1.91762	LcRQcK	KGTEFTVNDLQGKTScHTGLGR	0	3292.59	549.776	6	4292	440	18	1.40353	2.18296	12.2
Ovo	Ovo	2.26087	17	35	554	438	0.720228	NKADWAK	TDERPASYFAVAVARK	1	2636.36	528.282	5	5004	987	17	1.8108	1.20445	19.9
Ovo	Ovo	1.15625	20	17	638	460	1.43888	DLLFKDLTK	KScHTAVGRTAGWVIPMGLIHNR	1	3676.96	613.837	6	6056	2220	17	1.52538	1.704	13.1
Ovo	Ovo	2.58824	17	27	172	18	2.31155	LcRQcK	WcTISSPEEKK	0	2251.06	563.776	4	3856	230	17	1.61554	1.00907	44.7
Ovo	Ovo	2.48148	17	50	172	112	1.96558	LcRQcK	GTEFTVNDLQGKTScHTGLGR	0	3164.5	633.911	5	4530	582	17	1.81907	2.18197	12.2

## Sheet: Ovo_1wt_FA_intersection
Ovo_1wt_FA_intersection
Protein 1	Protein 2	XL fragmentation score	MS/MS fragments peptide 1	MS/MS fragments peptide 2	Residue Number 1	Residue Number 2	MS1 ΔM [ppm]	Peptide 1	Peptide 2	Cross-link category	Mass	M/Z	Charge	Retention time [sec]	MS/MS event number	MS/MS fragments weakest peptide	Average MS2 ΔM [ppm]	MS2 ΔM STD [ppm]	Distance on model (Å)
Ovo	Ovo	2.925	58	59	638	460	0.129041	FMMFESQNKDLLFKDLTK	ScHTAVGRTAGWVIPMGLIHNR	0	4690.34	782.734	6	6542	3766	58	-0.370906	1.62146	13.1
Ovo	Ovo	2.79412	48	47	296	121	1.94831	KDPVLKDLLFK	TScHTGLGRSAGWNIPIGTLLHR	0	3842.09	549.879	7	6253	3341	47	0.747289	1.29626	18.1
Ovo	Ovo	3.24138	44	50	291	184	0.755087	KDPVLKDLLFK	cARNAPYSGYSGAFHcLK	0	3396.71	567.128	6	5485	2215	44	-0.186104	2.05395	21.5
Ovo	Ovo	2.74286	44	52	301	121	1.50739	DLLFKDSAIMLK	TScHTGLGRSAGWNIPIGTLLHR	0	3920.06	561.018	7	6494	3694	44	0.273885	1.62998	18.1
Ovo	Ovo	2.84375	44	47	246	678	1.56992	TcNWARVAAHAVVAR	TcNPSDILQMcSFLEGK	0	3703.75	741.761	5	6619	3878	44	0.0644397	1.83619	18.2
Ovo	Ovo	2.375	52	43	296	121	1.09972	DPVLKDLLFKDSAIMLK	TScHTGLGRSAGWNIPIGTLLHR	0	4472.39	746.408	6	7064	4505	43	0.857786	2.0127	18.1
Ovo	Ovo	2.70588	42	50	427	169	1.10231	TDERPASYFAVAVARK	FFSAScVPGATIEQKLcR	0	3873.93	646.665	6	6084	3090	42	0.418625	1.31017	52.9
Ovo	Ovo	2.82143	40	39	296	184	2.47765	DPVLKDLLFK	cARNAPYSGYSGAFHcLK	0	3268.62	545.78	6	5937	2872	39	0.354856	1.61546	19.6
Ovo	Ovo	2.72222	61	37	184	169	0.336446	cARNAPYSGYSGAFHcLK	FFSAScVPGATIEQKLcR	1	4152.93	693.165	6	5634	2433	37	-0.447807	1.5356	16.4
Ovo	Ovo	3.87097	37	83	638	460	0.961024	DLLFKDLTK	ScHTAVGRTAGWVIPMGLIHNR	0	3547.86	710.582	5	6204	3267	37	-0.118635	2.02678	13.1
Ovo	Ovo	3.06667	37	55	427	660	1.85737	TDERPASYFAVAVAR	EFLGDKFYTVISSLK	0	3421.76	685.362	5	7370	4931	37	-0.286459	1.7912	18.1
Ovo	Ovo	2.32432	35	51	624	360	0.0523483	SKFMMFESQNK	cDRWSVVSNGDVEcTVVDETKDcIIK	0	4483.03	748.181	6	6255	3343	35	-0.142561	1.47928	10
Ovo	Ovo	2.84	33	38	202	31	1.34271	DGKGDVAFVK	DLTQQERISLTcVQK	0	2876.47	576.304	5	5165	1753	33	-0.062616	2.07058	58.9
Ovo	Ovo	2.78788	32	60	341	600	1.69833	KDQLTPSPRENR	EcNLAEVPTHAVVVRPEKANK	0	3823.98	638.34	6	3914	412	32	0.18055	1.77316	14.2
Ovo	Ovo	2.15625	30	39	638	460	1.25103	DLLFKDLTK	KScHTAVGRTAGWVIPMGLIHNR	1	3676.96	613.836	6	5925	2855	30	-0.0989123	1.72938	13.1
Ovo	Ovo	2.5625	30	52	341	600	0.459169	DQLTPSPRENR	EcNLAEVPTHAVVVRPEKANK	0	3695.88	616.99	6	4211	634	30	0.0434261	1.74542	14.2
Ovo	Ovo	2.625	26	58	648	427	1.21842	VREGTTYK	YDDESQcSKTDERPASYFAVAVAR	0	3740.74	624.467	6	4485	893	26	-0.295473	1.6833	8.9
Ovo	Ovo	2.73684	25	27	575	439	-0.394305	RANVMDYR	KDSNVNWNNLK	0	2378.15	595.548	4	4233	656	25	-0.451107	1.5675	9.2
Ovo	Ovo	3	30	24	524	638	1.4086	YFGYTGALR	DLLFKDLTK	3	2150.14	538.545	4	5703	2536	24	0.175908	1.16579	15.7
Ovo	Ovo	2.11538	31	24	352	31	0.989215	IQWcAVGKDEK	DLTQQERISLTcVQK	1	3175.59	636.127	5	5175	1769	24	0.0396414	1.18313	49.7
Ovo	Ovo	1.85185	27	23	638	541	1.07731	DLLFKDLTK	GDVAFIQHSTVEENTGGK	3	2991.52	599.314	5	5314	1966	23	0.166887	1.31329	16.4
Ovo	Ovo	1.55556	22	20	301	191	1.22665	DLLFKDSAIMLK	NAPYSGYSGAFHcLK	3	3075.52	616.114	5	5581	2355	20	0.0699611	1.35849	20.3
Ovo	Ovo	1.78261	20	21	638	529	-0.211928	DLLFKDLTK	YFGYTGALRcLVEK	1	2792.46	699.126	4	6680	3968	20	-0.22645	2.31441	23.7
Ovo	Ovo	1.74194	20	34	172	202	-1.56398	LcRQcK	NAPYSGYSGAFHcLKDGKGDVAFVK	0	3574.69	596.791	6	4560	987	20	0.375478	1.24889	9
Ovo	Ovo	1.075	20	23	660	582	-1.57555	EFLGDKFYTVISSLK	ANVMDYREcNLAEVPTHAVVVRPEK	0	4666.35	667.631	7	6726	4036	20	0.194734	1.90649	13.7
Ovo	Ovo	2.17857	19	42	333	150	0.686064	KDQLTPSPR	GAIEWEGIESGSVEQAVAK	3	3011.52	603.314	5	4921	1407	19	-0.410198	1.51126	17.8
Ovo	Ovo	2.15625	18	51	333	121	1.86072	KDQLTPSPR	TScHTGLGRSAGWNIPIGTLLHR	0	3567.85	595.652	6	5103	1661	18	0.264235	1.5553	16.3
