# Supplementary material for: Effects of Chemical Cross-Linking on the Structure of Proteins and Protein Assemblies
Source: Anal Chem. 2025 Jul 8;97(28):15104–12. doi: 10.1021/acs.analchem.5c01092 (PMC12291049; doi:10.1021/acs.analchem.5c01092)
Supplement: Supplementary file 5 [file ac5c01092_si_005.xlsx]

## Sheet: BSA_1mM_BS3_repeat1
BSA_1mM_BS3_repeat1
Protein 1	Protein 2	Residue Number 1	Residue Number 2	XL fragmentation score 1	XL fragmentation score 2	Charge	Peptide 1	Peptide 2	Raw File	ΔM [ppm]	M/Z	Monoisotopic Err	Distance on model (Å)
BSA	BSA	245	266	2	1.48	5	LSQKFPK-4	VHKECCHGDLLECADDRADLAK-3	deltaBS3_0/analysisfastload_2022_03_30_02_BSA_1mM_BS3_0	2.1	720.156	0	21.4
BSA	BSA	248	299	2	1.43	5	FPKAEFVEVTK-3	LKECCDKPLLEK-2	deltaBS3_0/analysisfastload_2022_03_30_02_BSA_1mM_BS3_0	3	593.719	0	15.3
BSA	BSA	228	489	2	1.3	5	CASIQKFGER-6	LCVLHEKTPVSEK-7	deltaBS3_0/analysisfastload_2022_03_30_02_BSA_1mM_BS3_0	3.4	575.304	0	13.5
BSA	BSA	138	455	2	1.27	5	DDSPDLPKLKPDPNTLCDEFKADEK-8	SLGKVGTR-4	deltaBS3_0/analysisfastload_2022_03_30_02_BSA_1mM_BS3_0	2.1	769.194	0	19.2
BSA	BSA	528	548	2	1.23	4	AFDEKLFTFHADICTLPDTEK-5	KQTALVELLK-1	deltaBS3_0/analysisfastload_2022_03_30_02_BSA_1mM_BS3_0	4.5	945.255	0	13.6
BSA	BSA	245	304	2	1.21	4	LSQKFPK-4	LKECCDKPLLEK-7	deltaBS3_0/analysisfastload_2022_03_30_02_BSA_1mM_BS3_0	1.2	630.095	0	19.2
BSA	BSA	401	498	2	1.2	5	LKHLVDEPQNLIK-2	VTKCCTESLVNR-3	deltaBS3_0/analysisfastload_2022_03_30_02_BSA_1mM_BS3_0	3	630.943	0	26
BSA	BSA	401	489	2	1.19	5	LKHLVDEPQNLIK-2	LCVLHEKTPVSEK-7	deltaBS3_0/analysisfastload_2022_03_30_02_BSA_1mM_BS3_0	2.1	645.565	0	37.2
BSA	BSA	401	463	2	1.18	5	LKHLVDEPQNLIK-2	CCTKPESER-4	deltaBS3_0/analysisfastload_2022_03_30_02_BSA_1mM_BS3_0	2.2	570.899	0	23.4
BSA	BSA	235	266	2	1.15	5	ALKAWSVAR-3	VHKECCHGDLLECADDR-3	deltaBS3_0/analysisfastload_2022_03_30_02_BSA_1mM_BS3_0	3.4	651.318	0	10.5
BSA	BSA	235	374	2	1.13	4	ALKAWSVAR-3	LAKEYEATLEECCAK-3	deltaBS3_0/analysisfastload_2022_03_30_02_BSA_1mM_BS3_0	0.8	739.129	0	13.5
BSA	BSA	544	548	2	1.12	5	AFDEULFTFHADICTLPDTEKQIK-21	KQTALVELLK-1	deltaBS3_0/analysisfastload_2022_03_30_02_BSA_1mM_BS3_0	2.7	861.468	0	6.5
BSA	BSA	548	587	2	1.11	4	KQTALVELLK-1	CCAADDKEACFAVEGPK-7	deltaBS3_0/analysisfastload_2022_03_30_02_BSA_1mM_BS3_0	3	802.654	0	17.7
BSA	BSA	245	463	2	1.1	5	LSQKFPK-4	CCTKPESERMPCTEDYLSLILNR-4	deltaBS3_0/analysisfastload_2022_03_30_02_BSA_1mM_BS3_0	1.3	772.185	0	19.9
BSA	BSA	245	297	2	1.1	4	LSQKFPK-4	YICDNQDTISSKLK-12	deltaBS3_0/analysisfastload_2022_03_30_02_BSA_1mM_BS3_0	3.4	668.107	0	9.4
BSA	BSA	374	399	2	1.07	5	LAKEYEATLEECCAK-3	DDPHACYSTVFDKLK-13	deltaBS3_0/analysisfastload_2022_03_30_02_BSA_1mM_BS3_0	2.5	750.355	0	12.1
BSA	BSA	235	263	2	1.05	4	ALKAWSVAR-3	LVTDLTKVHK-7	deltaBS3_0/analysisfastload_2022_03_30_02_BSA_1mM_BS3_0	0.7	573.844	0	9.5
BSA	BSA	235	548	2	1.05	4	ALKAWSVAR-3	KQTALVELLK-1	deltaBS3_0/analysisfastload_2022_03_30_02_BSA_1mM_BS3_0	1.4	571.1	0	41.8
BSA	BSA	235	256	2	1.04	4	ALKAWSVAR-3	AEFVEVTKLVTDLTK-8	deltaBS3_0/analysisfastload_2022_03_30_02_BSA_1mM_BS3_0	4.1	708.659	0	10.8
BSA	BSA	304	401	2	1.04	5	LKECCDKPLLEK-7	LKHLVDEPQNLIK-2	deltaBS3_0/analysisfastload_2022_03_30_02_BSA_1mM_BS3_0	3.6	644.158	0	41.3
BSA	BSA	36	401	2	1	5	FKDLGEEHFK-2	LKHLVDEPQNLIK-2	deltaBS3_0/analysisfastload_2022_03_30_02_BSA_1mM_BS3_0	3.4	587.526	0	51.7
BSA	BSA	140	455	2	1	5	LKPDPNTLCDEFKADEUK-2	SLGKVGTR-4	deltaBS3_0/analysisfastload_2022_03_30_02_BSA_1mM_BS3_0	2.5	652.549	0	21.2
BSA	BSA	228	455	2	1	4	CASIQKFGER-6	SLGKVGTR-4	deltaBS3_0/analysisfastload_2022_03_30_02_BSA_1mM_BS3_0	4.9	538.295	0	26.9
BSA	BSA	228	463	2	1	4	CASIQKFGER-6	CCTKPESER-4	deltaBS3_0/analysisfastload_2022_03_30_02_BSA_1mM_BS3_0	4	625.546	0	33
BSA	BSA	245	263	2	1	4	LSQKFPK-4	LVTDLTKVHK-7	deltaBS3_0/analysisfastload_2022_03_30_02_BSA_1mM_BS3_0	5.1	535.325	0	19.4
BSA	BSA	245	489	2	1	4	LSQKFPK-4	LCVLHEKTPVSEK-7	deltaBS3_0/analysisfastload_2022_03_30_02_BSA_1mM_BS3_0	1.2	631.855	0	35.6
BSA	BSA	374	401	2	1	5	LAKEYEATLEECCAK-3	LKHLVDEPQNLIK-2	deltaBS3_0/analysisfastload_2022_03_30_02_BSA_1mM_BS3_0	4.2	700.569	0	13.7
BSA	BSA	374	455	2	1	4	LAKEYEATLEECCAK-3	SLGKVGTR-4	deltaBS3_0/analysisfastload_2022_03_30_02_BSA_1mM_BS3_0	0.2	693.103	0	28.9
BSA	BSA	401	420	2	1	5	LKHLVDEPQNLIK-2	QNCDQFEKLGEYGFQNALIVR-8	deltaBS3_0/analysisfastload_2022_03_30_02_BSA_1mM_BS3_0	2.6	843.446	0	30
BSA	BSA	228	266	2	0.97	6	CASIQKFGER-6	VHKECCHGDLLECADDRADLAK-3	deltaBS3_0/analysisfastload_2022_03_30_02_BSA_1mM_BS3_-2	0.3	658.646	-2	12.6
BSA	BSA	401	548	2	0.96	5	LKHLVDEPQNLIK-2	KQTALVELLK-1	deltaBS3_0/analysisfastload_2022_03_30_02_BSA_1mM_BS3_0	3.9	566.144	0	42.2
BSA	BSA	28	36	2	0.95	4	DTHKSEIAHR-4	FKDLGEEHFK-2	deltaBS3_0/analysisfastload_2022_03_30_02_BSA_1mM_BS3_0	2.6	645.831	0	12.6
BSA	BSA	245	256	2	0.95	4	LSQKFPK-4	AEFVEVTKLVTDLTK-8	deltaBS3_0/analysisfastload_2022_03_30_02_BSA_1mM_BS3_0	2.9	670.137	0	14.8
BSA	BSA	401	495	2	0.95	4	LKHLVDEPQNLIK-2	TPVSEKVTK-6	deltaBS3_0/analysisfastload_2022_03_30_02_BSA_1mM_BS3_0	1.6	668.89	0	27.8
BSA	BSA	36	75	2	0.94	5	FKDLGEEHFK-2	LVNELTEFAKTCVADESHAGCEK-10	deltaBS3_0/analysisfastload_2022_03_30_02_BSA_1mM_BS3_0	1.7	799.787	0	9.3
BSA	BSA	100	463	2	0.92	5	SLHTLFGDELCKVASLR-12	CCTKPESER-4	deltaBS3_0/analysisfastload_2022_03_30_02_BSA_1mM_BS3_0	1.9	650.724	0	52.1
BSA	BSA	228	498	2	0.91	4	CASIQKFGER-6	VTKCCTESLVNR-3	deltaBS3_0/analysisfastload_2022_03_30_02_BSA_1mM_BS3_0	2	700.599	0	13.1
BSA	BSA	548	568	2	0.91	5	KQTALVELLK-1	HKPJATEEQLKTVMENFVAFVDK-11	deltaBS3_0/analysisfastload_2022_03_30_02_BSA_1mM_BS3_0	0.2	825.664	0	13.3
BSA	BSA	183	304	2	0.9	5	HPYFYAPELLYYANKYNGVFQECCQAEDK-15	ECCDKPLLEK-5	deltaBS3_0/analysisfastload_2022_03_30_02_BSA_1mM_BS3_0	-1.1	1010.06	0	14.2
BSA	BSA	420	455	2	0.9	4	QNCDQFEKLGEYGFQNALIVR-8	SLGKVGTR-4	deltaBS3_0/analysisfastload_2022_03_30_02_BSA_1mM_BS3_0	-1.4	871.7	0	14.3
BSA	BSA	245	548	2	0.88	4	LSQKFPK-4	KQTALVELLK-1	deltaBS3_0/analysisfastload_2022_03_30_02_BSA_1mM_BS3_0	2.8	532.579	0	42.5
BSA	BSA	318	463	2	0.88	6	SHCIAEVEKDAIPENLPPLTADFAEDKDVCK-9	CCTKPESER-4	deltaBS3_0/analysisfastload_2022_03_30_02_BSA_1mM_BS3_0	1.7	803.382	0	17.7
BSA	BSA	455	463	2	0.88	4	SLGKVGTR-4	CCTKPESER-4	deltaBS3_0/analysisfastload_2022_03_30_02_BSA_1mM_BS3_0	5.4	531.021	0	13.4
BSA	BSA	140	160	2	0.86	5	LKPDPNTLCDEFKADEK-2	KFWGKYLYEIAR-5	deltaBS3_0/analysisfastload_2022_03_30_02_BSA_1mM_BS3_0	0.5	746.986	0	14.4
BSA	BSA	235	346	2	0.86	4	ALKAWSVAR-3	NYQEAKDAFLGSFLYEYSR-6	deltaBS3_0/analysisfastload_2022_03_30_02_BSA_1mM_BS3_0	1.9	860.694	0	14.4
BSA	BSA	75	100	2	0.85	6	LVNELTEFAKTCVADESHAGCEK-10	SLHTLFGDELCKVASLR-12	deltaBS3_0/analysisfastload_2022_03_30_02_BSA_1mM_BS3_0	2.6	782.724	0	20.3
BSA	BSA	235	248	2	0.85	4	ALKAWSVAR-3	FPKAEFVEVTK-3	deltaBS3_0/analysisfastload_2022_03_30_02_BSA_1mM_BS3_0	2.7	609.098	0	19.1
BSA	BSA	266	299	2	0.85	7	VHKECCHGDLLECADDRADLAK-3	LKECCDKPLLEK-2	deltaBS3_0/analysisfastload_2022_03_30_02_BSA_1mM_BS3_-2	3.5	612.87	-2	28
BSA	BSA	299	374	2	0.85	5	LKECCDKPLLEK-2	LAKEYEATLEECCAK-3	deltaBS3_0/analysisfastload_2022_03_30_02_BSA_1mM_BS3_0	1.9	697.744	0	35
BSA	BSA	412	455	2	0.85	5	HLVDEPQNLIKQNCDQFEK-11	SLGKVGTR-4	deltaBS3_0/analysisfastload_2022_03_30_02_BSA_1mM_BS3_0	3.1	662.748	0	15.6
BSA	BSA	420	568	2	0.85	5	QNCDQFEKLGEYGFQNALIVR-8	ATEEQLKTVMENFVAFVDK-7	deltaBS3_0/analysisfastload_2022_03_30_02_BSA_1mM_BS3_0	0.6	973.886	0	14.5
BSA	BSA	455	498	2	0.85	4	SLGKVGTR-4	VTKCCTESLVNR-3	deltaBS3_0/analysisfastload_2022_03_30_02_BSA_1mM_BS3_0	4	606.075	0	25.2
BSA	BSA	256	548	2	0.84	4	AEFVEVTKLVTDLTK-8	KQTALVELLK-1	deltaBS3_0/analysisfastload_2022_03_30_02_BSA_1mM_BS3_0	3.6	743.94	0	50.5
BSA	BSA	297	318	2	0.84	6	YICDNQDTISSKLK-12	SHCIAEVEKDAIPENLPPLTADFAEDKDVCK-9	deltaBS3_0/analysisfastload_2022_03_30_02_BSA_1mM_BS3_0	2.6	889.771	0	7.2
BSA	BSA	374	548	2	0.84	4	LAKEYEATLEECCAK-3	KQTALVELLK-1	deltaBS3_0/analysisfastload_2022_03_30_02_BSA_1mM_BS3_0	3.4	774.412	0	41.1
BSA	BSA	420	548	2	0.84	4	QNCDQFEKLGEYGFQNALIVR-8	KQTALVELLK-1	deltaBS3_0/analysisfastload_2022_03_30_02_BSA_1mM_BS3_0	4.9	953.012	0	20.5
BSA	BSA	36	489	2	0.83	5	FKDLGEEHFK-2	LCVLHEKTPVSEK-7	deltaBS3_0/analysisfastload_2022_03_30_02_BSA_1mM_BS3_0	2.1	586.11	0	39.1
BSA	BSA	183	204	2	0.83	6	RHPYFYAPELLYYANKYNGVFQECCQAEDK-16	GACLLPKIETMR-7	deltaBS3_0/analysisfastload_2022_03_30_02_BSA_1mM_BS3_0	0.8	884.096	0	10
BSA	BSA	204	548	2	0.82	4	GACLLPKIETMR-7	KQTALVELLK-1	deltaBS3_0/analysisfastload_2022_03_30_02_BSA_1mM_BS3_0	3.1	667.889	0	28.9
BSA	BSA	346	374	2	0.82	4	NYQEAKDAFLGSFLYEYSR-6	LAKEYEATLEECCAK-3	deltaBS3_0/analysisfastload_2022_03_30_02_BSA_1mM_BS3_0	-0.9	1064	0	12.4
BSA	BSA	140	547	2	0.81	4	LKPDPNTLCDEFK-2	QIKJQTALVELLK-3	deltaBS3_0/analysisfastload_2022_03_30_02_BSA_1mM_BS3_0	3.1	845.98	0	18.6
BSA	BSA	248	548	2	0.81	4	FPKAEFVEVTK-3	KQTALVELLK-1	deltaBS3_0/analysisfastload_2022_03_30_02_BSA_1mM_BS3_0	4.6	644.381	0	51
BSA	BSA	28	374	2	0.8	5	DTHKSEIAHR-4	LAKEYEATLEECCAK-3	deltaBS3_0/analysisfastload_2022_03_30_02_BSA_1mM_BS3_0	5.6	629.91	0	43
BSA	BSA	204	455	2	0.8	4	GACLLPKIETMR-7	SLGKVGTR-4	deltaBS3_0/analysisfastload_2022_03_30_02_BSA_1mM_BS3_0	3.2	586.582	0	19.5
BSA	BSA	228	374	2	0.8	4	CASIQKFGER-6	LAKEYEATLEECCAK-3	deltaBS3_0/analysisfastload_2022_03_30_02_BSA_1mM_BS3_0	2.9	787.631	0	16.9
BSA	BSA	44	304	2	0.79	7	FKDLGEEHFKGLVLIAFSQYLQQCPFDEHVK-10	LKECCDKPLLEK-7	deltaBS3_0/analysisfastload_2022_03_30_02_BSA_1mM_BS3_-2	2.7	771.542	-2	22.2
BSA	BSA	138	547	2	0.79	6	DDSPDLPKLKPDPNTLCDEFKADEK-8	QIKJQTALVELLK-3	deltaBS3_0/analysisfastload_2022_03_30_02_BSA_1mM_BS3_-2	1.6	783.091	-2	15.4
BSA	BSA	160	401	2	0.79	5	FWGKYLYEIAR-4	LKHLVDEPQNLIK-2	deltaBS3_0/analysisfastload_2022_03_30_02_BSA_1mM_BS3_0	3.1	626.753	0	50.1
BSA	BSA	304	318	2	0.79	6	LKECCDKPLLEK-7	SHCIAEVEKDAIPENLPPLTADFAEDKDVCK-9	deltaBS3_0/analysisfastload_2022_03_30_02_BSA_1mM_BS3_-1	-1.2	864.595	-1	18.4
BSA	BSA	455	528	2	0.79	5	SLGKVGTR-4	AFDEKLFTFHADICTLPDTEK-5	deltaBS3_0/analysisfastload_2022_03_30_02_BSA_1mM_BS3_0	5.1	691.36	0	29.2
BSA	BSA	463	548	2	0.79	4	CCTKPESER-4	KQTALVELLK-1	deltaBS3_0/analysisfastload_2022_03_30_02_BSA_1mM_BS3_0	4	612.327	0	29.5
BSA	BSA	36	304	2	0.77	5	FKDLGEEHFK-2	LKECCDKPLLEK-7	deltaBS3_0/analysisfastload_2022_03_30_02_BSA_1mM_BS3_0	3.4	584.703	0	21
BSA	BSA	228	299	2	0.77	5	CASIQKFGER-6	LKECCDKPLLEK-2	deltaBS3_0/analysisfastload_2022_03_30_02_BSA_1mM_BS3_0	2.9	573.896	0	37
BSA	BSA	36	285	2	0.76	7	FKDLGEEHFK-2	ECCHGDLLECADDRADLAKYICDNQDTISSK-19	deltaBS3_0/analysisfastload_2022_03_30_02_BSA_1mM_BS3_0	4.4	723.619	0	16.4
BSA	BSA	160	548	2	0.76	4	FWGKYLYEIAR-4	KQTALVELLK-1	deltaBS3_0/analysisfastload_2022_03_30_02_BSA_1mM_BS3_0	2.9	682.143	0	33.2
BSA	BSA	183	245	2	0.76	6	RHPYFYAPELLYYANKYNGVFQECCQAEDK-16	LSQKFPK-4	deltaBS3_0/analysisfastload_2022_03_30_02_BSA_1mM_BS3_0	2.4	793.891	0	25.1
BSA	BSA	204	463	2	0.76	4	GACLLPKIETMR-7	CCTKPESER-4	deltaBS3_0/analysisfastload_2022_03_30_02_BSA_1mM_BS3_0	3.1	673.833	0	22.1
BSA	BSA	235	498	2	0.76	4	ALKAWSVAR-3	VTKCCTESLVNR-3	deltaBS3_0/analysisfastload_2022_03_30_02_BSA_1mM_BS3_0	0.4	652.098	0	23.4
BSA	BSA	245	318	2	0.76	6	LSQKFPK-4	SHCIAEVEKDAIPENLPPLTADFAEDKDVCK-9	deltaBS3_0/analysisfastload_2022_03_30_02_BSA_1mM_BS3_-1	1	750.383	-1	4.2
BSA	BSA	318	374	2	0.76	6	SHCIAEVEKDAIPENLPPLTADFAEDKDVCK-9	LAKEYEATLEECCAK-3	deltaBS3_0/analysisfastload_2022_03_30_02_BSA_1mM_BS3_0	1.6	911.438	0	24.2
BSA	BSA	455	489	2	0.76	4	SLGKVGTR-4	LCVLHEKTPVSEK-7	deltaBS3_0/analysisfastload_2022_03_30_02_BSA_1mM_BS3_0	3.4	624.353	0	25
BSA	BSA	489	498	2	0.76	5	LCVLHEKTPVSEK-7	VTKCCTESLVNR-3	deltaBS3_0/analysisfastload_2022_03_30_02_BSA_1mM_BS3_0	5.1	629.529	0	14.5
BSA	BSA	160	235	2	0.75	4	FWGKYLYEIAR-4	ALKAWSVAR-3	deltaBS3_0/analysisfastload_2022_03_30_02_BSA_1mM_BS3_0	0.6	646.86	0	33.8
BSA	BSA	245	587	2	0.75	4	LSQKFPK-4	CCAADDKEACFAVEGPK-7	deltaBS3_0/analysisfastload_2022_03_30_02_BSA_1mM_BS3_-2	0.9	729.351	-2	43.7
BSA	BSA	160	204	2	0.74	4	FWGKYLYEIAR-4	GACLLPKIETMR-7	deltaBS3_0/analysisfastload_2022_03_30_02_BSA_1mM_BS3_0	1.8	743.649	0	18.2
BSA	BSA	266	489	2	0.74	7	VHKECCHGDLLECADDRADLAK-3	LCVLHEKTPVSEK-7	deltaBS3_0/analysisfastload_2022_03_30_02_BSA_1mM_BS3_-1	0.9	613.731	-1	21.6
BSA	BSA	285	299	2	0.74	7	ECCHGDLLECADDRADLAKYICDNQDTISSK-19	LKECCDKPLLEK-2	deltaBS3_0/analysisfastload_2022_03_30_02_BSA_1mM_BS3_-1	4	764.214	-1	12.5
BSA	BSA	36	455	2	0.72	4	FKDLGEEHFK-2	SLGKVGTR-4	deltaBS3_0/analysisfastload_2022_03_30_02_BSA_1mM_BS3_0	3.6	551.802	0	43.2
BSA	BSA	140	156	2	0.72	5	LKPDPNTLCDEFK-2	KFWGKYLYEIAR-1	deltaBS3_0/analysisfastload_2022_03_30_02_BSA_1mM_BS3_0	1.1	658.345	0	18.9
BSA	BSA	235	495	2	0.72	4	ALKAWSVAR-3	TPVSEKVTK-6	deltaBS3_0/analysisfastload_2022_03_30_02_BSA_1mM_BS3_0	3.9	532.564	0	27.3
BSA	BSA	374	420	2	0.72	4	LAKEYEATLEECCAK-3	QNCDQFEKLGEYGFQNALIVR-8	deltaBS3_0/analysisfastload_2022_03_30_02_BSA_1mM_BS3_0	1.5	1121.04	0	35.5
BSA	BSA	36	160	2	0.71	5	FKDLGEEHFK-2	FWGKYLYEIAR-4	deltaBS3_0/analysisfastload_2022_03_30_02_BSA_1mM_BS3_0	3.2	567.298	0	24.3
BSA	BSA	463	498	2	0.71	4	CCTKPESER-4	VTKCCTESLVNR-3	deltaBS3_0/analysisfastload_2022_03_30_02_BSA_1mM_BS3_0	3.4	693.326	0	32.5
BSA	BSA	160	374	2	0.69	4	FWGKYLYEIAR-4	LAKEYEATLEECCAK-3	deltaBS3_0/analysisfastload_2022_03_30_02_BSA_1mM_BS3_-2	1.6	850.674	-2	43.5
BSA	BSA	36	420	2	0.68	5	FKDLGEEHFK-2	QNCDQFEKLGEYGFQNALIVR-8	deltaBS3_0/analysisfastload_2022_03_30_02_BSA_1mM_BS3_-1	2.6	784.192	-1	57
BSA	BSA	228	318	2	0.68	6	CASIQKFGER-6	SHCIAEVEKDAIPENLPPLTADFAEDKDVCK-9	deltaBS3_0/analysisfastload_2022_03_30_02_BSA_1mM_BS3_0	3.3	808.232	0	29.9
BSA	BSA	245	498	2	0.68	4	LSQKFPK-4	VTKCCTESLVNR-3	deltaBS3_0/analysisfastload_2022_03_30_02_BSA_1mM_BS3_-2	1.6	614.079	-2	32.7
BSA	BSA	183	463	2	0.67	6	RHPYFYAPELLYYANKYNGVFQECCQAEDK-16	CCTKPESER-4	deltaBS3_0/analysisfastload_2022_03_30_02_BSA_1mM_BS3_-2	1.5	847.39	-2	26.5
BSA	BSA	211	463	2	0.67	4	EKVLASSAR-2	CCTKPESER-4	deltaBS3_0/analysisfastload_2022_03_30_02_BSA_1mM_BS3_0	1.7	566.784	0	17.5
BSA	BSA	374	498	2	0.67	4	LAKEYEATLEECCAK-3	VTKCCTESLVNR-3	deltaBS3_0/analysisfastload_2022_03_30_02_BSA_1mM_BS3_0	2.1	855.411	0	17.9
BSA	BSA	138	160	2	0.66	7	NECFLSHKDDSPDLPKLKPDPNTLCDEFKADEK-16	FWGKYLYEIAR-4	deltaBS3_0/analysisfastload_2022_03_30_02_BSA_1mM_BS3_0	0.9	784.53	0	14.7
BSA	BSA	183	455	2	0.66	6	RHPYFYAPELLYYANKYNGVFQECCQAEDK-16	SLGKVGTR-4	deltaBS3_0/analysisfastload_2022_03_30_02_BSA_1mM_BS3_-2	2.6	789.223	-2	24.6
BSA	BSA	228	263	2	0.65	4	CASIQKFGER-6	LVTDLTKVHK-7	deltaBS3_0/analysisfastload_2022_03_30_02_BSA_1mM_BS3_-1	2.8	622.596	-1	16.3
BSA	BSA	160	561	2	0.64	5	FWGKYLYEIAR-4	HKPKATEEQLK-4	deltaBS3_0/analysisfastload_2022_03_30_02_BSA_1mM_BS3_0	4.8	579.12	0	48.3
BSA	BSA	498	548	2	0.64	4	VTKCCTESLVNR-3	KQTALVELLK-1	deltaBS3_0/analysisfastload_2022_03_30_02_BSA_1mM_BS3_0	3.3	687.382	0	29.6
BSA	BSA	36	235	2	0.63	4	FKDLGEEHFK-2	ALKAWSVAR-3	deltaBS3_0/analysisfastload_2022_03_30_02_BSA_1mM_BS3_0	2.8	597.827	0	29.4
BSA	BSA	160	228	2	0.62	4	FWGKYLYEIAR-4	CASIQKFGER-6	deltaBS3_0/analysisfastload_2022_03_30_02_BSA_1mM_BS3_0	2.9	695.362	0	32
BSA	BSA	386	401	2	0.61	6	EYEATLEECCAKDDPHACYSTVFDK-12	LKHLVDEPQNLIK-2	deltaBS3_0/analysisfastload_2022_03_30_02_BSA_1mM_BS3_0	2.6	787.879	0	23.2
BSA	BSA	304	455	2	0.6	4	LKECCDKPLLEK-7	SLGKVGTR-4	deltaBS3_0/analysisfastload_2022_03_30_02_BSA_1mM_BS3_0	4.4	622.593	0	32.6
BSA	BSA	495	561	2	0.6	4	TPVSEKVTK-6	HKPKATEEQLK-4	deltaBS3_0/analysisfastload_2022_03_30_02_BSA_1mM_BS3_-1	-0.1	609.597	-1	19.1

## Sheet: BSA_1mM_BS3_repeat2
BSA_1mM_BS3_repeat2
Protein 1	Protein 2	Residue Number 1	Residue Number 2	XL fragmentation score 1	XL fragmentation score 2	Charge	Peptide 1	Peptide 2	Raw File	ΔM [ppm]	M/Z	Monoisotopic Err	Distance on model (Å)
BSA	BSA	544	548	2	1.65	4	AFDEKLFTFHADICTLPDTEKQIK-21	KQTALVELLK-1	deltaBS3_0/analysisfastload_2022_02_20_03_BSA_1mM_BS3_new_0	1	1037.56	0	6.5
BSA	BSA	235	263	2	1.63	5	ALKAWSVAR-3	LVTDLTKVHKECCHGDLLECADDRADLAK-7	deltaBS3_0/analysisfastload_2022_02_20_03_BSA_1mM_BS3_new_0	0.8	905.066	0	9.5
BSA	BSA	235	266	2	1.58	4	ALKAWSVAR-3	VHKECCHGDLLECADDRADLAK-3	deltaBS3_0/analysisfastload_2022_02_20_03_BSA_1mM_BS3_new_0	-0.9	938.464	0	10.5
BSA	BSA	28	36	2	1.5	4	DTHKSEIAHR-4	FKDLGEEHFK-2	deltaBS3_0/analysisfastload_2022_02_20_03_BSA_1mM_BS3_new_0	1.2	645.831	0	12.6
BSA	BSA	401	489	2	1.46	5	LKHLVDEPQNLIK-2	LCVLHEKTPVSEK-7	deltaBS3_0/analysisfastload_2022_02_20_03_BSA_1mM_BS3_new_0	-0.6	645.565	0	37.2
BSA	BSA	138	455	2	1.45	4	DDSPDLPKLKPDPNTLCDEFKADEK-8	SLGKVGTR-4	deltaBS3_0/analysisfastload_2022_02_20_03_BSA_1mM_BS3_new_-1	0.4	961.492	-1	19.2
BSA	BSA	245	266	2	1.45	4	LSQKFPK-4	VHKECCHGDLLECADDRADLAK-3	deltaBS3_0/analysisfastload_2022_02_20_03_BSA_1mM_BS3_new_0	0.5	899.944	0	21.4
BSA	BSA	455	463	2	1.45	4	SLGKVGTR-4	CCTKPESERMPCTEDYLSLILNR-4	deltaBS3_0/analysisfastload_2022_02_20_03_BSA_1mM_BS3_new_0	1.4	957.477	0	13.4
BSA	BSA	44	156	2	1.42	5	FKDLGEEHFKGLVLIAFSQYLQQCPFDEHVK-10	KFWGK-1	deltaBS3_0/analysisfastload_2022_02_20_03_BSA_1mM_BS3_new_-1	0.7	906.074	-1	11.5
BSA	BSA	235	374	2	1.41	5	ALKAWSVAR-3	LAKEYEATLEECCAKDDPHACYSTVFDK-3	deltaBS3_0/analysisfastload_2022_02_20_03_BSA_1mM_BS3_new_0	1.8	898.636	0	13.5
BSA	BSA	245	263	2	1.39	5	LSQKFPK-4	LVTDLTKVHKECCHGDLLECADDRADLAK-7	deltaBS3_0/analysisfastload_2022_02_20_03_BSA_1mM_BS3_new_-1	0.5	874.449	-1	19.4
BSA	BSA	528	548	2	1.39	4	AFDEKLFTFHADICTLPDTEK-5	KQTALVELLK-1	deltaBS3_0/analysisfastload_2022_02_20_03_BSA_1mM_BS3_new_0	0.6	945.253	0	13.6
BSA	BSA	228	489	2	1.35	4	CASIQKFGER-6	LCVLHEKTPVSEK-7	deltaBS3_0/analysisfastload_2022_02_20_03_BSA_1mM_BS3_new_0	-0.1	718.877	0	13.5
BSA	BSA	245	304	2	1.32	4	LSQKFPK-4	LKECCDKPLLEK-7	deltaBS3_0/analysisfastload_2022_02_20_03_BSA_1mM_BS3_new_0	-0.8	630.095	0	19.2
BSA	BSA	245	489	2	1.3	4	LSQKFPK-4	LCVLHEKTPVSEK-7	deltaBS3_0/analysisfastload_2022_02_20_03_BSA_1mM_BS3_new_0	1.1	631.856	0	35.6
BSA	BSA	374	401	2	1.29	4	LAKEYEATLEECCAK-3	LKHLVDEPQNLIK-2	deltaBS3_0/analysisfastload_2022_02_20_03_BSA_1mM_BS3_new_0	0.6	875.458	0	13.7
BSA	BSA	183	304	2	1.26	5	RHPYFYAPELLYYANKYNGVFQECCQAEDK-16	LKECCDKPLLEK-7	deltaBS3_0/analysisfastload_2022_02_20_03_BSA_1mM_BS3_new_-1	-0.4	1089.72	-1	14.2
BSA	BSA	266	489	2	1.26	5	VHKECCHGDLLECADDRADLAK-3	LCVLHEKTPVSEK-7	deltaBS3_0/analysisfastload_2022_02_20_03_BSA_1mM_BS3_new_-1	1.9	858.822	-1	21.6
BSA	BSA	495	548	2	1.26	4	TPVSEKVTK-6	KQTALVELLK-1	deltaBS3_0/analysisfastload_2022_02_20_03_BSA_1mM_BS3_new_0	1	567.845	0	26
BSA	BSA	28	548	2	1.25	4	DTHKSEIAHR-4	KQTALVELLK-1	deltaBS3_0/analysisfastload_2022_02_20_03_BSA_1mM_BS3_new_0	0.8	619.104	0	59.1
BSA	BSA	489	498	2	1.24	5	LCVLHEKTPVSEK-7	VTKCCTESLVNR-3	deltaBS3_0/analysisfastload_2022_02_20_03_BSA_1mM_BS3_new_0	0.5	629.528	0	14.5
BSA	BSA	245	412	2	1.23	4	LSQKFPK-4	HLVDEPQNLIKQNCDQFEK-11	deltaBS3_0/analysisfastload_2022_02_20_03_BSA_1mM_BS3_new_-1	1.4	835.939	-1	26
BSA	BSA	489	548	2	1.22	4	LCVLHEKTPVSEK-7	KQTALVELLK-1	deltaBS3_0/analysisfastload_2022_02_20_03_BSA_1mM_BS3_new_-1	0.9	705.91	-1	25.8
BSA	BSA	228	548	2	1.2	4	CASIQKFGER-6	KQTALVELLK-1	deltaBS3_0/analysisfastload_2022_02_20_03_BSA_1mM_BS3_new_0	0.2	619.6	0	34.8
BSA	BSA	266	495	2	1.19	5	VHKECCHGDLLECADDRADLAK-3	TPVSEKVTK-6	deltaBS3_0/analysisfastload_2022_02_20_03_BSA_1mM_BS3_new_0	0.6	748.369	0	28.7
BSA	BSA	401	463	2	1.18	5	LKHLVDEPQNLIK-2	CCTKPESER-4	deltaBS3_0/analysisfastload_2022_02_20_03_BSA_1mM_BS3_new_0	1.1	570.9	0	23.4
BSA	BSA	463	489	2	1.18	5	CCTKPESER-4	LCVLHEKTPVSEK-7	deltaBS3_0/analysisfastload_2022_02_20_03_BSA_1mM_BS3_new_-1	-0.5	569.684	-1	35.7
BSA	BSA	498	548	2	1.18	4	VTKCCTESLVNR-3	KQTALVELLK-1	deltaBS3_0/analysisfastload_2022_02_20_03_BSA_1mM_BS3_new_0	0.7	687.381	0	29.6
BSA	BSA	455	548	2	1.17	4	SLGKVGTR-4	KQTALVELLK-1	deltaBS3_0/analysisfastload_2022_02_20_03_BSA_1mM_BS3_new_0	0.8	525.075	0	17.1
BSA	BSA	197	548	2	1.16	4	YNGVFQECCQAEDKGACLLPK-14	KQTALVELLK-1	deltaBS3_0/analysisfastload_2022_02_20_03_BSA_1mM_BS3_new_-1	1.3	942.735	-1	24.3
BSA	BSA	235	548	2	1.16	4	ALKAWSVAR-3	KQTALVELLK-1	deltaBS3_0/analysisfastload_2022_02_20_03_BSA_1mM_BS3_new_0	1.2	571.101	0	41.8
BSA	BSA	228	498	2	1.14	4	CASIQKFGER-6	VTKCCTESLVNR-3	deltaBS3_0/analysisfastload_2022_02_20_03_BSA_1mM_BS3_new_0	-0.1	700.599	0	13.1
BSA	BSA	88	245	2	1.13	5	TCVADESHAGCEKSLHTLFGDELCK-13	LSQKFPK-4	deltaBS3_0/analysisfastload_2022_02_20_03_BSA_1mM_BS3_new_-1	1.6	770.778	-1	38.8
BSA	BSA	228	266	2	1.13	5	CASIQKFGER-6	VHKECCHGDLLECADDRADLAK-3	deltaBS3_0/analysisfastload_2022_02_20_03_BSA_1mM_BS3_new_0	1.5	789.775	0	12.6
BSA	BSA	374	498	2	1.13	5	LAKEYEATLEECCAKDDPHACYSTVFDK-3	VTKCCTESLVNR-3	deltaBS3_0/analysisfastload_2022_02_20_03_BSA_1mM_BS3_new_0	0.5	991.659	0	17.9
BSA	BSA	420	548	2	1.13	4	QNCDQFEKLGEYGFQNALIVR-8	KQTALVELLK-1	deltaBS3_0/analysisfastload_2022_02_20_03_BSA_1mM_BS3_new_0	-1.4	953.008	0	20.5
BSA	BSA	88	495	2	1.12	5	TCVADESHAGCEKSLHTLFGDELCK-13	TPVSEKVTK-6	deltaBS3_0/analysisfastload_2022_02_20_03_BSA_1mM_BS3_new_0	-0.1	798.789	0	44.2
BSA	BSA	228	374	2	1.11	5	CASIQKFGER-6	LAKEYEATLEECCAKDDPHACYSTVFDK-3	deltaBS3_0/analysisfastload_2022_02_20_03_BSA_1mM_BS3_new_0	1.7	937.436	0	16.9
BSA	BSA	248	299	2	1.11	5	LSQKFPKAEFVEVTK-7	LKECCDKPLLEK-2	deltaBS3_0/analysisfastload_2022_02_20_03_BSA_1mM_BS3_new_-1	0.9	685.174	-1	15.3
BSA	BSA	245	561	2	1.11	4	LSQKFPK-4	HKPKATEEQLK-4	deltaBS3_0/analysisfastload_2022_02_20_03_BSA_1mM_BS3_new_0	0.3	574.082	0	46.9
BSA	BSA	548	568	2	1.11	5	KQTALVELLK-1	ATEEQLKTVMENFVAFVDKCCAADDKEACFAVEGPK-7	deltaBS3_0/analysisfastload_2022_02_20_03_BSA_1mM_BS3_new_0	-0.5	1078.34	0	13.4
BSA	BSA	36	548	2	1.1	4	FKDLGEEHFK-2	KQTALVELLK-1	deltaBS3_0/analysisfastload_2022_02_20_03_BSA_1mM_BS3_new_0	1.2	633.109	0	53.3
BSA	BSA	140	455	2	1.1	4	LKPDPNTLCDEFK-2	SLGKVGTR-4	deltaBS3_0/analysisfastload_2022_02_20_03_BSA_1mM_BS3_new_0	1	633.589	0	21.2
BSA	BSA	140	160	2	1.1	6	LKPDPNTLCDEFKADEK-2	KFWGKYLYEIAR-5	deltaBS3_0/analysisfastload_2022_02_20_03_BSA_1mM_BS3_new_0	0.6	622.657	0	14.4
BSA	BSA	245	297	2	1.1	4	LSQKFPK-4	YICDNQDTISSKLK-12	deltaBS3_0/analysisfastload_2022_02_20_03_BSA_1mM_BS3_new_0	1.6	668.107	0	9.4
BSA	BSA	318	463	2	1.1	5	SHCIAEVEKDAIPENLPPLTADFAEDKDVCK-9	CCTKPESER-4	deltaBS3_0/analysisfastload_2022_02_20_03_BSA_1mM_BS3_new_0	0.9	963.858	0	17.7
BSA	BSA	36	304	2	1.09	5	FKDLGEEHFK-2	LKECCDKPLLEK-7	deltaBS3_0/analysisfastload_2022_02_20_03_BSA_1mM_BS3_new_0	0.8	584.702	0	21
BSA	BSA	245	346	2	1.08	4	LSQKFPK-4	NYQEAKDAFLGSFLYEYSR-6	deltaBS3_0/analysisfastload_2022_02_20_03_BSA_1mM_BS3_new_-1	-1.7	822.422	-1	24.3
BSA	BSA	235	346	2	1.07	4	ALKAWSVAR-3	NYQEAKDAFLGSFLYEYSR-6	deltaBS3_0/analysisfastload_2022_02_20_03_BSA_1mM_BS3_new_0	0.5	860.694	0	14.4
BSA	BSA	28	245	2	1.06	4	DTHKSEIAHR-4	LSQKFPK-4	deltaBS3_0/analysisfastload_2022_02_20_03_BSA_1mM_BS3_new_0	0.3	545.301	0	37.6
BSA	BSA	235	495	2	1.06	4	ALKAWSVAR-3	TPVSEKVTK-6	deltaBS3_0/analysisfastload_2022_02_20_03_BSA_1mM_BS3_new_-1	0.9	532.814	-1	27.3
BSA	BSA	183	204	2	1.05	4	HPYFYAPELLYYANKYNGVFQECCQAEDK-15	GACLLPKIETMR-7	deltaBS3_0/analysisfastload_2022_02_20_03_BSA_1mM_BS3_new_-1	-0.5	1286.87	-1	10
BSA	BSA	228	235	2	1.05	4	CASIQKFGER-6	ALKAWSVAR-3	deltaBS3_0/analysisfastload_2022_02_20_03_BSA_1mM_BS3_new_0	0.9	584.319	0	13.7
BSA	BSA	548	580	2	1.05	5	KQTALVELLK-1	TVMENFVAFVDKCCAADDKEACFAVEGPK-12	deltaBS3_0/analysisfastload_2022_02_20_03_BSA_1mM_BS3_new_-1	-0.5	918.661	-1	15
BSA	BSA	28	374	2	1.04	4	DTHKSEIAHR-4	LAKEYEATLEECCAK-3	deltaBS3_0/analysisfastload_2022_02_20_03_BSA_1mM_BS3_new_0	0.7	787.134	0	43
BSA	BSA	235	256	2	1.04	4	ALKAWSVAR-3	AEFVEVTKLVTDLTK-8	deltaBS3_0/analysisfastload_2022_02_20_03_BSA_1mM_BS3_new_0	0.6	708.658	0	10.8
BSA	BSA	245	528	2	1.04	5	LSQKFPK-4	AFDEKLFTFHADICTLPDTEK-5	deltaBS3_0/analysisfastload_2022_02_20_03_BSA_1mM_BS3_new_0	1.2	697.362	0	51.3
BSA	BSA	256	548	2	1.04	4	AEFVEVTKLVTDLTK-8	KQTALVELLK-1	deltaBS3_0/analysisfastload_2022_02_20_03_BSA_1mM_BS3_new_-1	-0.2	744.19	-1	50.5
BSA	BSA	297	304	2	1.04	4	YICDNQDTISSKLK-12	ECCDKPLLEK-5	deltaBS3_0/analysisfastload_2022_02_20_03_BSA_1mM_BS3_new_-1	0.5	779.382	-1	13.7
BSA	BSA	374	548	2	1.04	4	LAKEYEATLEECCAK-3	KQTALVELLK-1	deltaBS3_0/analysisfastload_2022_02_20_03_BSA_1mM_BS3_new_0	0.9	774.412	0	41.1
BSA	BSA	75	245	2	1.03	5	LVNELTEFAKTCVADESHAGCEK-10	LSQKFPK-4	deltaBS3_0/analysisfastload_2022_02_20_03_BSA_1mM_BS3_new_0	-0.2	719.363	0	40
BSA	BSA	346	374	2	1.03	4	NYQEAKDAFLGSFLYEYSR-6	LAKEYEATLEECCAK-3	deltaBS3_0/analysisfastload_2022_02_20_03_BSA_1mM_BS3_new_-1	-0.4	1064.26	-1	12.4
BSA	BSA	374	399	2	1.03	5	LAKEYEATLEECCAK-3	DDPHACYSTVFDKLK-13	deltaBS3_0/analysisfastload_2022_02_20_03_BSA_1mM_BS3_new_0	0.7	750.355	0	12.1
BSA	BSA	455	528	2	1.03	5	SLGKVGTR-4	AFDEKLFTFHADICTLPDTEK-5	deltaBS3_0/analysisfastload_2022_02_20_03_BSA_1mM_BS3_new_-1	-0.3	691.559	-1	29.2
BSA	BSA	28	235	2	1	4	DTHKSEIAHR-4	ALKAWSVAR-3	deltaBS3_0/analysisfastload_2022_02_20_03_BSA_1mM_BS3_new_0	1.1	583.823	0	30.2
BSA	BSA	160	235	2	1	4	KFWGKYLYEIAR-5	ALKAWSVAR-3	deltaBS3_0/analysisfastload_2022_02_20_03_BSA_1mM_BS3_new_0	0.5	678.885	0	33.8
BSA	BSA	235	498	2	1	4	ALKAWSVAR-3	VTKCCTESLVNR-3	deltaBS3_0/analysisfastload_2022_02_20_03_BSA_1mM_BS3_new_0	0.3	652.099	0	23.4
BSA	BSA	235	489	2	1	5	ALKAWSVAR-3	LCVLHEKTPVSEK-7	deltaBS3_0/analysisfastload_2022_02_20_03_BSA_1mM_BS3_new_0	0.2	536.503	0	26
BSA	BSA	235	401	2	1	5	ALKAWSVAR-3	LKHLVDEPQNLIK-2	deltaBS3_0/analysisfastload_2022_02_20_03_BSA_1mM_BS3_new_0	0.7	537.918	0	24.1
BSA	BSA	245	248	2	1	4	LSQKFPK-4	LSQUFPKAEFVEVTK-7	deltaBS3_0/analysisfastload_2022_02_20_03_BSA_1mM_BS3_new_-1	0.9	723.916	-1	8.7
BSA	BSA	245	587	2	1	4	LSQKFPK-4	CCAADDKEACFAVEGPK-7	deltaBS3_0/analysisfastload_2022_02_20_03_BSA_1mM_BS3_new_0	1	728.851	0	43.7
BSA	BSA	297	548	2	1	4	YICDNQDTISSKLK-12	KQTALVELLK-1	deltaBS3_0/analysisfastload_2022_02_20_03_BSA_1mM_BS3_new_0	2.1	741.911	0	47.3
BSA	BSA	304	318	2	1	5	LKECCDKPLLEK-7	SHCIAEVEKDAIPENLPPLTADFAEDKDVCK-9	deltaBS3_0/analysisfastload_2022_02_20_03_BSA_1mM_BS3_new_-1	2.1	1037.32	-1	18.4
BSA	BSA	401	498	2	1	5	LKHLVDEPQNLIK-2	VTKCCTESLVNR-3	deltaBS3_0/analysisfastload_2022_02_20_03_BSA_1mM_BS3_new_0	-0.3	630.942	0	26
BSA	BSA	463	528	2	1	5	CCTKPESER-4	AFDEKLFTFHADICTLPDTEK-5	deltaBS3_0/analysisfastload_2022_02_20_03_BSA_1mM_BS3_new_0	-1.5	761.158	0	39.2
BSA	BSA	36	183	2	0.97	6	FKDLGEEHFK-2	RHPYFYAPELLYYANKYNGVFQECCQAEDK-16	deltaBS3_0/analysisfastload_2022_02_20_03_BSA_1mM_BS3_new_0	1.8	860.912	0	24.4
BSA	BSA	88	548	2	0.97	5	TCVADESHAGCEKSLHTLFGDELCK-13	KQTALVELLK-1	deltaBS3_0/analysisfastload_2022_02_20_03_BSA_1mM_BS3_new_0	0.9	829.62	0	53
BSA	BSA	88	489	2	0.97	6	TCVADESHAGCEKSLHTLFGDELCK-13	LCVLHEKTPVSEK-7	deltaBS3_0/analysisfastload_2022_02_20_03_BSA_1mM_BS3_new_0	1.3	757.703	0	32.4
BSA	BSA	266	299	2	0.97	7	VHKECCHGDLLECADDRADLAK-3	LKECCDKPLLEK-2	deltaBS3_0/analysisfastload_2022_02_20_03_BSA_1mM_BS3_new_0	1.4	612.583	0	28
BSA	BSA	346	548	2	0.97	4	NYQEAKDAFLGSFLYEYSR-6	KQTALVELLK-1	deltaBS3_0/analysisfastload_2022_02_20_03_BSA_1mM_BS3_new_0	0.1	895.975	0	52
BSA	BSA	36	285	2	0.96	4	FKDLGEEHFK-2	ADLAKYICDNQDTISSK-5	deltaBS3_0/analysisfastload_2022_02_20_03_BSA_1mM_BS3_new_0	2	832.913	0	16.4
BSA	BSA	374	489	2	0.96	5	LAKEYEATLEECCAK-3	LCVLHEKTPVSEK-7	deltaBS3_0/analysisfastload_2022_02_20_03_BSA_1mM_BS3_new_-1	0.3	699.353	-1	27.9
BSA	BSA	245	256	2	0.95	4	LSQKFPK-4	AEFVEVTKLVTDLTK-8	deltaBS3_0/analysisfastload_2022_02_20_03_BSA_1mM_BS3_new_0	0.4	670.136	0	14.8
BSA	BSA	297	318	2	0.95	6	YICDNQDTISSKLKECCDKPLLEK-12	SHCIAEVEKDAIPENLPPLTADFAEDKDVCK-9	deltaBS3_0/analysisfastload_2022_02_20_03_BSA_1mM_BS3_new_-2	0.3	1102.2	-2	7.2
BSA	BSA	304	548	2	0.95	5	LKECCDKPLLEK-7	KQTALVELLK-1	deltaBS3_0/analysisfastload_2022_02_20_03_BSA_1mM_BS3_new_0	0.3	563.321	0	46.7
BSA	BSA	36	266	2	0.94	7	FKDLGEEHFK-2	VHKECCHGDLLECADDRADLAK-3	deltaBS3_0/analysisfastload_2022_02_20_03_BSA_1mM_BS3_new_0	0.1	572.131	0	21.9
BSA	BSA	36	285	2	0.93	6	FKDLGEEHFK-2	ECCHGDLLECADDRADLAKYICDNQDTISSK-19	deltaBS3_0/analysisfastload_2022_02_20_03_BSA_1mM_BS3_new_-1	0	844.22	-1	16.4
BSA	BSA	197	245	2	0.93	6	RHPYFYAPELLYYANKYNGVFQECCQAEDKGACLLPK-30	LSQKFPK-4	deltaBS3_0/analysisfastload_2022_02_20_03_BSA_1mM_BS3_new_-1	2.4	917.295	-1	39.2
BSA	BSA	245	463	2	0.93	5	LSQKFPK-4	CCTKPESERMPCTEDYLSLILNR-4	deltaBS3_0/analysisfastload_2022_02_20_03_BSA_1mM_BS3_new_0	0.2	772.185	0	19.9
BSA	BSA	44	245	2	0.92	7	FKDLGEEHFKGLVLIAFSQYLQQCPFDEHVK-10	LSQKFPK-4	deltaBS3_0/analysisfastload_2022_02_20_03_BSA_1mM_BS3_new_0	2.5	673.359	0	32.9
BSA	BSA	245	498	2	0.92	5	LSQKFPK-4	TPVSEKVTKCCTESLVNR-9	deltaBS3_0/analysisfastload_2022_02_20_03_BSA_1mM_BS3_new_0	0.1	619.332	0	32.7
BSA	BSA	36	75	2	0.91	6	FKDLGEEHFK-2	LVNELTEFAKTCVADESHAGCEK-10	deltaBS3_0/analysisfastload_2022_02_20_03_BSA_1mM_BS3_new_-1	-1	666.824	-1	9.3
BSA	BSA	256	455	2	0.91	4	AEFVEVTKLVTDLTK-8	SLGKVGTR-4	deltaBS3_0/analysisfastload_2022_02_20_03_BSA_1mM_BS3_new_0	0	662.632	0	36.1
BSA	BSA	374	455	2	0.91	4	LAKEYEATLEECCAK-3	SLGKVGTR-4	deltaBS3_0/analysisfastload_2022_02_20_03_BSA_1mM_BS3_new_-2	1.3	693.607	-2	28.9
BSA	BSA	420	568	2	0.91	6	QNCDQFEKLGEYGFQNALIVR-8	ATEEQLKTVMENFVAFVDKCCAADDKEACFAVEGPK-7	deltaBS3_0/analysisfastload_2022_02_20_03_BSA_1mM_BS3_new_-1	1.4	1130.04	-1	14.5
BSA	BSA	204	455	2	0.9	4	GACLLPKIETMR-7	SLGKVGTR-4	deltaBS3_0/analysisfastload_2022_02_20_03_BSA_1mM_BS3_new_0	-0.3	586.581	0	19.5
BSA	BSA	248	548	2	0.9	4	FPKAEFVEVTK-3	KQTALVELLK-1	deltaBS3_0/analysisfastload_2022_02_20_03_BSA_1mM_BS3_new_0	1.5	644.38	0	51
BSA	BSA	304	455	2	0.9	4	LKECCDKPLLEK-7	SLGKVGTR-4	deltaBS3_0/analysisfastload_2022_02_20_03_BSA_1mM_BS3_new_0	0.3	622.592	0	32.6
BSA	BSA	455	498	2	0.9	4	SLGKVGTR-4	VTKCCTESLVNR-3	deltaBS3_0/analysisfastload_2022_02_20_03_BSA_1mM_BS3_new_0	0.9	606.074	0	25.2
BSA	BSA	160	245	2	0.89	4	FWGKYLYEIAR-4	LSQKFPK-4	deltaBS3_0/analysisfastload_2022_02_20_03_BSA_1mM_BS3_new_0	0.8	608.34	0	34.8
BSA	BSA	36	374	2	0.88	5	FKDLGEEHFK-2	LAKEYEATLEECCAK-3	deltaBS3_0/analysisfastload_2022_02_20_03_BSA_1mM_BS3_new_0	-0.1	641.112	0	42.9
BSA	BSA	100	245	2	0.88	5	SLHTLFGDELCKVASLR-12	LSQKFPK-4	deltaBS3_0/analysisfastload_2022_02_20_03_BSA_1mM_BS3_new_0	3.3	586.927	0	45.8
BSA	BSA	235	248	2	0.88	4	ALKAWSVAR-3	LSQUFPKAEFVEVTK-7	deltaBS3_0/analysisfastload_2022_02_20_03_BSA_1mM_BS3_new_0	-0.6	762.185	0	19.1
BSA	BSA	266	498	2	0.88	6	VHKECCHGDLLECADDRADLAK-3	VTKCCTESLVNR-3	deltaBS3_0/analysisfastload_2022_02_20_03_BSA_1mM_BS3_new_0	1.4	703.5	0	25.2
BSA	BSA	340	548	2	0.87	6	SHCIAEVEKDAIPENLPPLTADFAEDKDVCKNYQEAK-31	KQTALVELLK-1	deltaBS3_0/analysisfastload_2022_02_20_03_BSA_1mM_BS3_new_0	-0.2	921.643	0	59.9
BSA	BSA	235	304	2	0.86	5	ALKAWSVAR-3	LKECCDKPLLEK-7	deltaBS3_0/analysisfastload_2022_02_20_03_BSA_1mM_BS3_new_0	-0.2	535.095	0	27.1
BSA	BSA	256	401	2	0.86	5	AEFVEVTKLVTDLTK-8	LKHLVDEPQNLIK-2	deltaBS3_0/analysisfastload_2022_02_20_03_BSA_1mM_BS3_new_-1	0.7	676.391	-1	30.2
BSA	BSA	401	495	2	0.86	5	LKHLVDEPQNLIK-2	TPVSEKVTK-6	deltaBS3_0/analysisfastload_2022_02_20_03_BSA_1mM_BS3_new_0	-1.3	535.313	0	27.8
BSA	BSA	235	336	2	0.85	6	ALKAWSVAR-3	SHCIAEVEKDAIPENLPPLTADFAEDKDVCK-27	deltaBS3_0/analysisfastload_2022_02_20_03_BSA_1mM_BS3_new_0	0.8	775.898	0	28
BSA	BSA	495	561	2	0.85	4	TPVSEKVTK-6	HKPKATEEQLK-4	deltaBS3_0/analysisfastload_2022_02_20_03_BSA_1mM_BS3_new_0	1.2	609.349	0	19.1
BSA	BSA	463	548	2	0.84	4	CCTKPESER-4	KQTALVELLK-1	deltaBS3_0/analysisfastload_2022_02_20_03_BSA_1mM_BS3_new_0	1.2	612.327	0	29.5
BSA	BSA	44	75	2	0.83	6	FKDLGEEHFKGLVLIAFSQYLQQCPFDEHVK-10	LVNELTEFAKTCVADESHAGCEK-10	deltaBS3_0/analysisfastload_2022_02_20_03_BSA_1mM_BS3_new_-2	-0.9	1079.2	-2	11.8
BSA	BSA	228	455	2	0.83	4	CASIQKFGER-6	SLGKVGTR-4	deltaBS3_0/analysisfastload_2022_02_20_03_BSA_1mM_BS3_new_-2	0.6	538.795	-2	26.9
BSA	BSA	248	455	2	0.83	5	LSQKFPKAEFVEVTK-7	SLGKVGTR-4	deltaBS3_0/analysisfastload_2022_02_20_03_BSA_1mM_BS3_new_0	1	541.914	0	34.3
BSA	BSA	204	455	2	0.82	5	HPYFYAPELLYYANKYNGVFQECCQAEDUGACLLPKIETMR-36	SLGKVGTR-4	deltaBS3_0/analysisfastload_2022_02_20_03_BSA_1mM_BS3_new_-1	-4.3	1220.6	-1	19.5
BSA	BSA	245	548	2	0.82	4	LSQKFPK-4	KQTALVELLK-1	deltaBS3_0/analysisfastload_2022_02_20_03_BSA_1mM_BS3_new_-1	0.7	532.83	-1	42.5
BSA	BSA	548	587	2	0.81	4	KQTALVELLK-1	CCAADDKEACFAVEGPK-7	deltaBS3_0/analysisfastload_2022_02_20_03_BSA_1mM_BS3_new_0	0.8	802.654	0	17.7
BSA	BSA	183	495	2	0.78	6	RHPYFYAPELLYYANKYNGVFQECCQAEDKGACLLPK-16	TPVSEKVTK-6	deltaBS3_0/analysisfastload_2022_02_20_03_BSA_1mM_BS3_new_-2	0.7	940.971	-2	41.4
BSA	BSA	88	463	2	0.76	4	TCVADESHAGCEKSLHTLFGDELCK-13	CCTKPESER-4	deltaBS3_0/analysisfastload_2022_02_20_03_BSA_1mM_BS3_new_-2	0.6	1043.22	-2	51.1
BSA	BSA	36	151	2	0.75	6	FKDLGEEHFK-2	LKPDPNTLCDEFKADEKK-13	deltaBS3_0/analysisfastload_2022_02_20_03_BSA_1mM_BS3_new_0	0.7	589.968	0	29.9
BSA	BSA	455	561	2	0.74	4	SLGKVGTR-4	HKPKATEEQLK-4	deltaBS3_0/analysisfastload_2022_02_20_03_BSA_1mM_BS3_new_-2	-1.1	567.079	-2	26.1
BSA	BSA	88	235	2	0.71	6	TCVADESHAGCEKSLHTLFGDELCK-13	ALKAWSVAR-3	deltaBS3_0/analysisfastload_2022_02_20_03_BSA_1mM_BS3_new_0	1.1	667.997	0	29.2
BSA	BSA	44	88	2	0.7	7	FKDLGEEHFKGLVLIAFSQYLQQCPFDEHVK-10	TCVADESHAGCEKSLHTLFGDELCK-13	deltaBS3_0/analysisfastload_2022_02_20_03_BSA_1mM_BS3_new_-1	1.9	961.613	-1	18.6
BSA	BSA	88	266	2	0.7	6	TCVADESHAGCEKSLHTLFGDELCK-13	VHKECCHGDLLECADDRADLAK-3	deltaBS3_0/analysisfastload_2022_02_20_03_BSA_1mM_BS3_new_-1	2.6	936.596	-1	19.7
BSA	BSA	245	463	2	0.67	5	LSQKFPK-4	SLGUVGTRCCTKPESER-12	deltaBS3_0/analysisfastload_2022_02_20_03_BSA_1mM_BS3_new_0	0.6	621.931	0	19.9
BSA	BSA	36	88	2	0.66	7	FKDLGEEHFK-2	TCVADESHAGCEKSLHTLFGDELCK-13	deltaBS3_0/analysisfastload_2022_02_20_03_BSA_1mM_BS3_new_0	-0.6	608.145	0	16.4
BSA	BSA	420	455	2	0.66	4	QNCDQFEKLGEYGFQNALIVR-8	SLGKVGTR-4	deltaBS3_0/analysisfastload_2022_02_20_03_BSA_1mM_BS3_new_-1	-1.1	871.953	-1	14.3
BSA	BSA	156	548	2	0.64	5	KFWGKYLYEIAR-1	KQTALVELLK-1	deltaBS3_0/analysisfastload_2022_02_20_03_BSA_1mM_BS3_new_-1	0.7	571.736	-1	38.1
BSA	BSA	88	256	2	0.63	6	TCVADESHAGCEKSLHTLFGDELCK-13	AEFVEVTKLVTDLTK-8	deltaBS3_0/analysisfastload_2022_02_20_03_BSA_1mM_BS3_new_-2	-1.4	783.555	-2	28.7
BSA	BSA	75	455	2	0.61	5	LVNELTEFAKTCVADESHAGCEK-10	SLGKVGTR-4	deltaBS3_0/analysisfastload_2022_02_20_03_BSA_1mM_BS3_new_-1	-1.3	713.56	-1	47.1
BSA	BSA	130	140	2	0.6	6	ETYGDMADCCEKQEPERNECFLSHKDDSPDLPK-25	LKPDPNTLCDEFKADEK-2	deltaBS3_0/analysisfastload_2022_02_20_03_BSA_1mM_BS3_new_0	1.7	1027.13	0	24
BSA	BSA	156	183	2	0.6	6	KFWGKYLYEIAR-1	RHPYFYAPELLYYANKYNGVFQECCQAEDK-16	deltaBS3_0/analysisfastload_2022_02_20_03_BSA_1mM_BS3_new_-2	2.4	915.286	-2	14.9
BSA	BSA	235	399	2	0.6	5	ALKAWSVAR-3	DDPHACYSTVFDKLKHLVDEPQNLIK-13	deltaBS3_0/analysisfastload_2022_02_20_03_BSA_1mM_BS3_new_-1	0.5	845.248	-1	24.5

## Sheet: BSA_1mM_BS3_intersection
BSA_1mM_BS3_intersection
Protein 1	Protein 2	Residue Number 1	Residue Number 2	XL fragmentation score 1	XL fragmentation score 2	Charge	Peptide 1	Peptide 2	Raw File	ΔM [ppm]	M/Z	Monoisotopic Err	Distance on model (Å)
BSA	BSA	245	266	2	1.48	5	LSQKFPK-4	VHKECCHGDLLECADDRADLAK-3	deltaBS3_0/analysisfastload_2022_03_30_02_BSA_1mM_BS3_0	2.1	720.156	0	21.4
BSA	BSA	248	299	2	1.43	5	FPKAEFVEVTK-3	LKECCDKPLLEK-2	deltaBS3_0/analysisfastload_2022_03_30_02_BSA_1mM_BS3_0	3	593.719	0	15.3
BSA	BSA	228	489	2	1.3	5	CASIQKFGER-6	LCVLHEKTPVSEK-7	deltaBS3_0/analysisfastload_2022_03_30_02_BSA_1mM_BS3_0	3.4	575.304	0	13.5
BSA	BSA	138	455	2	1.27	5	DDSPDLPKLKPDPNTLCDEFKADEK-8	SLGKVGTR-4	deltaBS3_0/analysisfastload_2022_03_30_02_BSA_1mM_BS3_0	2.1	769.194	0	19.2
BSA	BSA	528	548	2	1.23	4	AFDEKLFTFHADICTLPDTEK-5	KQTALVELLK-1	deltaBS3_0/analysisfastload_2022_03_30_02_BSA_1mM_BS3_0	4.5	945.255	0	13.6
BSA	BSA	245	304	2	1.21	4	LSQKFPK-4	LKECCDKPLLEK-7	deltaBS3_0/analysisfastload_2022_03_30_02_BSA_1mM_BS3_0	1.2	630.095	0	19.2
BSA	BSA	401	498	2	1.2	5	LKHLVDEPQNLIK-2	VTKCCTESLVNR-3	deltaBS3_0/analysisfastload_2022_03_30_02_BSA_1mM_BS3_0	3	630.943	0	26
BSA	BSA	401	489	2	1.19	5	LKHLVDEPQNLIK-2	LCVLHEKTPVSEK-7	deltaBS3_0/analysisfastload_2022_03_30_02_BSA_1mM_BS3_0	2.1	645.565	0	37.2
BSA	BSA	401	463	2	1.18	5	LKHLVDEPQNLIK-2	CCTKPESER-4	deltaBS3_0/analysisfastload_2022_03_30_02_BSA_1mM_BS3_0	2.2	570.899	0	23.4
BSA	BSA	235	266	2	1.15	5	ALKAWSVAR-3	VHKECCHGDLLECADDR-3	deltaBS3_0/analysisfastload_2022_03_30_02_BSA_1mM_BS3_0	3.4	651.318	0	10.5
BSA	BSA	235	374	2	1.13	4	ALKAWSVAR-3	LAKEYEATLEECCAK-3	deltaBS3_0/analysisfastload_2022_03_30_02_BSA_1mM_BS3_0	0.8	739.129	0	13.5
BSA	BSA	544	548	2	1.12	5	AFDEULFTFHADICTLPDTEKQIK-21	KQTALVELLK-1	deltaBS3_0/analysisfastload_2022_03_30_02_BSA_1mM_BS3_0	2.7	861.468	0	6.5
BSA	BSA	548	587	2	1.11	4	KQTALVELLK-1	CCAADDKEACFAVEGPK-7	deltaBS3_0/analysisfastload_2022_03_30_02_BSA_1mM_BS3_0	3	802.654	0	17.7
BSA	BSA	245	463	2	1.1	5	LSQKFPK-4	CCTKPESERMPCTEDYLSLILNR-4	deltaBS3_0/analysisfastload_2022_03_30_02_BSA_1mM_BS3_0	1.3	772.185	0	19.9
BSA	BSA	245	297	2	1.1	4	LSQKFPK-4	YICDNQDTISSKLK-12	deltaBS3_0/analysisfastload_2022_03_30_02_BSA_1mM_BS3_0	3.4	668.107	0	9.4
BSA	BSA	374	399	2	1.07	5	LAKEYEATLEECCAK-3	DDPHACYSTVFDKLK-13	deltaBS3_0/analysisfastload_2022_03_30_02_BSA_1mM_BS3_0	2.5	750.355	0	12.1
BSA	BSA	235	263	2	1.05	4	ALKAWSVAR-3	LVTDLTKVHK-7	deltaBS3_0/analysisfastload_2022_03_30_02_BSA_1mM_BS3_0	0.7	573.844	0	9.5
BSA	BSA	235	548	2	1.05	4	ALKAWSVAR-3	KQTALVELLK-1	deltaBS3_0/analysisfastload_2022_03_30_02_BSA_1mM_BS3_0	1.4	571.1	0	41.8
BSA	BSA	235	256	2	1.04	4	ALKAWSVAR-3	AEFVEVTKLVTDLTK-8	deltaBS3_0/analysisfastload_2022_03_30_02_BSA_1mM_BS3_0	4.1	708.659	0	10.8
BSA	BSA	140	455	2	1	5	LKPDPNTLCDEFKADEUK-2	SLGKVGTR-4	deltaBS3_0/analysisfastload_2022_03_30_02_BSA_1mM_BS3_0	2.5	652.549	0	21.2
BSA	BSA	228	455	2	1	4	CASIQKFGER-6	SLGKVGTR-4	deltaBS3_0/analysisfastload_2022_03_30_02_BSA_1mM_BS3_0	4.9	538.295	0	26.9
BSA	BSA	245	263	2	1	4	LSQKFPK-4	LVTDLTKVHK-7	deltaBS3_0/analysisfastload_2022_03_30_02_BSA_1mM_BS3_0	5.1	535.325	0	19.4
BSA	BSA	245	489	2	1	4	LSQKFPK-4	LCVLHEKTPVSEK-7	deltaBS3_0/analysisfastload_2022_03_30_02_BSA_1mM_BS3_0	1.2	631.855	0	35.6
BSA	BSA	374	401	2	1	5	LAKEYEATLEECCAK-3	LKHLVDEPQNLIK-2	deltaBS3_0/analysisfastload_2022_03_30_02_BSA_1mM_BS3_0	4.2	700.569	0	13.7
BSA	BSA	374	455	2	1	4	LAKEYEATLEECCAK-3	SLGKVGTR-4	deltaBS3_0/analysisfastload_2022_03_30_02_BSA_1mM_BS3_0	0.2	693.103	0	28.9
BSA	BSA	228	266	2	0.97	6	CASIQKFGER-6	VHKECCHGDLLECADDRADLAK-3	deltaBS3_0/analysisfastload_2022_03_30_02_BSA_1mM_BS3_-2	0.3	658.646	-2	12.6
BSA	BSA	28	36	2	0.95	4	DTHKSEIAHR-4	FKDLGEEHFK-2	deltaBS3_0/analysisfastload_2022_03_30_02_BSA_1mM_BS3_0	2.6	645.831	0	12.6
BSA	BSA	245	256	2	0.95	4	LSQKFPK-4	AEFVEVTKLVTDLTK-8	deltaBS3_0/analysisfastload_2022_03_30_02_BSA_1mM_BS3_0	2.9	670.137	0	14.8
BSA	BSA	401	495	2	0.95	4	LKHLVDEPQNLIK-2	TPVSEKVTK-6	deltaBS3_0/analysisfastload_2022_03_30_02_BSA_1mM_BS3_0	1.6	668.89	0	27.8
BSA	BSA	36	75	2	0.94	5	FKDLGEEHFK-2	LVNELTEFAKTCVADESHAGCEK-10	deltaBS3_0/analysisfastload_2022_03_30_02_BSA_1mM_BS3_0	1.7	799.787	0	9.3
BSA	BSA	228	498	2	0.91	4	CASIQKFGER-6	VTKCCTESLVNR-3	deltaBS3_0/analysisfastload_2022_03_30_02_BSA_1mM_BS3_0	2	700.599	0	13.1
BSA	BSA	548	568	2	0.91	5	KQTALVELLK-1	HKPJATEEQLKTVMENFVAFVDK-11	deltaBS3_0/analysisfastload_2022_03_30_02_BSA_1mM_BS3_0	0.2	825.664	0	13.3
BSA	BSA	183	304	2	0.9	5	HPYFYAPELLYYANKYNGVFQECCQAEDK-15	ECCDKPLLEK-5	deltaBS3_0/analysisfastload_2022_03_30_02_BSA_1mM_BS3_0	-1.1	1010.06	0	14.2
BSA	BSA	420	455	2	0.9	4	QNCDQFEKLGEYGFQNALIVR-8	SLGKVGTR-4	deltaBS3_0/analysisfastload_2022_03_30_02_BSA_1mM_BS3_0	-1.4	871.7	0	14.3
BSA	BSA	245	548	2	0.88	4	LSQKFPK-4	KQTALVELLK-1	deltaBS3_0/analysisfastload_2022_03_30_02_BSA_1mM_BS3_0	2.8	532.579	0	42.5
BSA	BSA	318	463	2	0.88	6	SHCIAEVEKDAIPENLPPLTADFAEDKDVCK-9	CCTKPESER-4	deltaBS3_0/analysisfastload_2022_03_30_02_BSA_1mM_BS3_0	1.7	803.382	0	17.7
BSA	BSA	455	463	2	0.88	4	SLGKVGTR-4	CCTKPESER-4	deltaBS3_0/analysisfastload_2022_03_30_02_BSA_1mM_BS3_0	5.4	531.021	0	13.4
BSA	BSA	140	160	2	0.86	5	LKPDPNTLCDEFKADEK-2	KFWGKYLYEIAR-5	deltaBS3_0/analysisfastload_2022_03_30_02_BSA_1mM_BS3_0	0.5	746.986	0	14.4
BSA	BSA	235	346	2	0.86	4	ALKAWSVAR-3	NYQEAKDAFLGSFLYEYSR-6	deltaBS3_0/analysisfastload_2022_03_30_02_BSA_1mM_BS3_0	1.9	860.694	0	14.4
BSA	BSA	235	248	2	0.85	4	ALKAWSVAR-3	FPKAEFVEVTK-3	deltaBS3_0/analysisfastload_2022_03_30_02_BSA_1mM_BS3_0	2.7	609.098	0	19.1
BSA	BSA	266	299	2	0.85	7	VHKECCHGDLLECADDRADLAK-3	LKECCDKPLLEK-2	deltaBS3_0/analysisfastload_2022_03_30_02_BSA_1mM_BS3_-2	3.5	612.87	-2	28
BSA	BSA	420	568	2	0.85	5	QNCDQFEKLGEYGFQNALIVR-8	ATEEQLKTVMENFVAFVDK-7	deltaBS3_0/analysisfastload_2022_03_30_02_BSA_1mM_BS3_0	0.6	973.886	0	14.5
BSA	BSA	455	498	2	0.85	4	SLGKVGTR-4	VTKCCTESLVNR-3	deltaBS3_0/analysisfastload_2022_03_30_02_BSA_1mM_BS3_0	4	606.075	0	25.2
BSA	BSA	256	548	2	0.84	4	AEFVEVTKLVTDLTK-8	KQTALVELLK-1	deltaBS3_0/analysisfastload_2022_03_30_02_BSA_1mM_BS3_0	3.6	743.94	0	50.5
BSA	BSA	297	318	2	0.84	6	YICDNQDTISSKLK-12	SHCIAEVEKDAIPENLPPLTADFAEDKDVCK-9	deltaBS3_0/analysisfastload_2022_03_30_02_BSA_1mM_BS3_0	2.6	889.771	0	7.2
BSA	BSA	374	548	2	0.84	4	LAKEYEATLEECCAK-3	KQTALVELLK-1	deltaBS3_0/analysisfastload_2022_03_30_02_BSA_1mM_BS3_0	3.4	774.412	0	41.1
BSA	BSA	420	548	2	0.84	4	QNCDQFEKLGEYGFQNALIVR-8	KQTALVELLK-1	deltaBS3_0/analysisfastload_2022_03_30_02_BSA_1mM_BS3_0	4.9	953.012	0	20.5
BSA	BSA	183	204	2	0.83	6	RHPYFYAPELLYYANKYNGVFQECCQAEDK-16	GACLLPKIETMR-7	deltaBS3_0/analysisfastload_2022_03_30_02_BSA_1mM_BS3_0	0.8	884.096	0	10
BSA	BSA	346	374	2	0.82	4	NYQEAKDAFLGSFLYEYSR-6	LAKEYEATLEECCAK-3	deltaBS3_0/analysisfastload_2022_03_30_02_BSA_1mM_BS3_0	-0.9	1064	0	12.4
BSA	BSA	248	548	2	0.81	4	FPKAEFVEVTK-3	KQTALVELLK-1	deltaBS3_0/analysisfastload_2022_03_30_02_BSA_1mM_BS3_0	4.6	644.381	0	51
BSA	BSA	28	374	2	0.8	5	DTHKSEIAHR-4	LAKEYEATLEECCAK-3	deltaBS3_0/analysisfastload_2022_03_30_02_BSA_1mM_BS3_0	5.6	629.91	0	43
BSA	BSA	204	455	2	0.8	4	GACLLPKIETMR-7	SLGKVGTR-4	deltaBS3_0/analysisfastload_2022_03_30_02_BSA_1mM_BS3_0	3.2	586.582	0	19.5
BSA	BSA	228	374	2	0.8	4	CASIQKFGER-6	LAKEYEATLEECCAK-3	deltaBS3_0/analysisfastload_2022_03_30_02_BSA_1mM_BS3_0	2.9	787.631	0	16.9
BSA	BSA	304	318	2	0.79	6	LKECCDKPLLEK-7	SHCIAEVEKDAIPENLPPLTADFAEDKDVCK-9	deltaBS3_0/analysisfastload_2022_03_30_02_BSA_1mM_BS3_-1	-1.2	864.595	-1	18.4
BSA	BSA	455	528	2	0.79	5	SLGKVGTR-4	AFDEKLFTFHADICTLPDTEK-5	deltaBS3_0/analysisfastload_2022_03_30_02_BSA_1mM_BS3_0	5.1	691.36	0	29.2
BSA	BSA	463	548	2	0.79	4	CCTKPESER-4	KQTALVELLK-1	deltaBS3_0/analysisfastload_2022_03_30_02_BSA_1mM_BS3_0	4	612.327	0	29.5
BSA	BSA	36	304	2	0.77	5	FKDLGEEHFK-2	LKECCDKPLLEK-7	deltaBS3_0/analysisfastload_2022_03_30_02_BSA_1mM_BS3_0	3.4	584.703	0	21
BSA	BSA	36	285	2	0.76	7	FKDLGEEHFK-2	ECCHGDLLECADDRADLAKYICDNQDTISSK-19	deltaBS3_0/analysisfastload_2022_03_30_02_BSA_1mM_BS3_0	4.4	723.619	0	16.4
BSA	BSA	235	498	2	0.76	4	ALKAWSVAR-3	VTKCCTESLVNR-3	deltaBS3_0/analysisfastload_2022_03_30_02_BSA_1mM_BS3_0	0.4	652.098	0	23.4
BSA	BSA	489	498	2	0.76	5	LCVLHEKTPVSEK-7	VTKCCTESLVNR-3	deltaBS3_0/analysisfastload_2022_03_30_02_BSA_1mM_BS3_0	5.1	629.529	0	14.5
BSA	BSA	160	235	2	0.75	4	FWGKYLYEIAR-4	ALKAWSVAR-3	deltaBS3_0/analysisfastload_2022_03_30_02_BSA_1mM_BS3_0	0.6	646.86	0	33.8
BSA	BSA	245	587	2	0.75	4	LSQKFPK-4	CCAADDKEACFAVEGPK-7	deltaBS3_0/analysisfastload_2022_03_30_02_BSA_1mM_BS3_-2	0.9	729.351	-2	43.7
BSA	BSA	266	489	2	0.74	7	VHKECCHGDLLECADDRADLAK-3	LCVLHEKTPVSEK-7	deltaBS3_0/analysisfastload_2022_03_30_02_BSA_1mM_BS3_-1	0.9	613.731	-1	21.6
BSA	BSA	235	495	2	0.72	4	ALKAWSVAR-3	TPVSEKVTK-6	deltaBS3_0/analysisfastload_2022_03_30_02_BSA_1mM_BS3_0	3.9	532.564	0	27.3
BSA	BSA	245	498	2	0.68	4	LSQKFPK-4	VTKCCTESLVNR-3	deltaBS3_0/analysisfastload_2022_03_30_02_BSA_1mM_BS3_-2	1.6	614.079	-2	32.7
BSA	BSA	374	498	2	0.67	4	LAKEYEATLEECCAK-3	VTKCCTESLVNR-3	deltaBS3_0/analysisfastload_2022_03_30_02_BSA_1mM_BS3_0	2.1	855.411	0	17.9
BSA	BSA	498	548	2	0.64	4	VTKCCTESLVNR-3	KQTALVELLK-1	deltaBS3_0/analysisfastload_2022_03_30_02_BSA_1mM_BS3_0	3.3	687.382	0	29.6
BSA	BSA	304	455	2	0.6	4	LKECCDKPLLEK-7	SLGKVGTR-4	deltaBS3_0/analysisfastload_2022_03_30_02_BSA_1mM_BS3_0	4.4	622.593	0	32.6
BSA	BSA	495	561	2	0.6	4	TPVSEKVTK-6	HKPKATEEQLK-4	deltaBS3_0/analysisfastload_2022_03_30_02_BSA_1mM_BS3_-1	-0.1	609.597	-1	19.1

## Sheet: BSA_0.1wt_FA_repeat1
BSA_0.1wt_FA_repeat1
Protein 1	Protein 2	XL fragmentation score	MS/MS fragments peptide 1	MS/MS fragments peptide 2	Residue Number 1	Residue Number 2	MS1 ΔM [ppm]	Peptide 1	Peptide 2	Cross-link category	Mass	M/Z	Charge	Retention time [sec]	MS/MS event number	MS/MS fragments weakest peptide	Average MS2 ΔM [ppm]	MS2 ΔM STD [ppm]	Distance on model (Å)
BSA	BSA	2.54762	59	48	388	444	0.719894	HLVDEPQNLIKQNcDQFEK	ccTKPESERMPcTEDYLSLILNR	1	5250.44	876.086	6	6414	3737	48	0.619163	1.88089	8.6
BSA	BSA	2.21951	34	57	217	294	-0.690566	AWSVARLSQK	SHcIAEVEKDAIPENLPPLTADFAEDKDVcK	2	4681.3	669.769	7	6188	3447	34	0.608861	1.60063	10
BSA	BSA	2.2	31	46	208	350	0.601481	FGERALK	LAKEYEATLEEccAKDDPHAcYSTVFDK	0	4192.92	600	7	5337	2256	31	0.377335	2.17161	12.6
BSA	BSA	3.91667	28	66	185	116	0.564804	IETMREK	LKPDPNTLcDEFKADEK	0	2948.43	738.119	4	4929	1758	28	0.225028	1.70703	12.1
BSA	BSA	2.88462	28	47	208	322	0.269486	FGERALK	NYQEAKDAFLGSFLYEYSR	0	3143.54	629.718	5	6642	4036	28	0.223664	1.15248	12.4
BSA	BSA	1.34211	24	27	127	173	1.86199	LKPDPNTLcDEFKADEK	YNGVFQEccQAEDKGAcLLPK	4	4518.08	904.628	5	5618	2631	24	-0.599886	2.04581	13
BSA	BSA	2.125	23	45	185	114	0.670618	IETMREK	DDSPDLPKLKPDPNTLcDEFKADEK	2	3817.83	764.578	5	5543	2531	23	1.63945	2.38963	12.4

## Sheet: BSA_0.1wt_FA_repeat2
BSA_0.1wt_FA_repeat2
Protein 1	Protein 2	XL fragmentation score	MS/MS fragments peptide 1	MS/MS fragments peptide 2	Residue Number 1	Residue Number 2	MS1 ΔM [ppm]	Peptide 1	Peptide 2	Cross-link category	Mass	M/Z	Charge	Retention time [sec]	MS/MS event number	MS/MS fragments weakest peptide	Average MS2 ΔM [ppm]	MS2 ΔM STD [ppm]	Distance on model (Å)
BSA	BSA	2.80952	69	49	388	444	1.647	HLVDEPQNLIKQNcDQFEK	ccTKPESERMPcTEDYLSLILNR	1	5250.45	751.074	7	6316	3602	49	0.510702	1.95689	8.6
BSA	BSA	2.17073	35	54	217	294	0.57481	AWSVARLSQK	SHcIAEVEKDAIPENLPPLTADFAEDKDVcK	0	4679.3	669.482	7	6052	3220	35	-0.709253	1.75225	10
BSA	BSA	2.90909	32	32	208	350	2.35401	FGERALK	LAKEYEATLEEccAK	0	2657.29	532.467	5	4376	981	32	-0.574255	1.65693	12.6
BSA	BSA	1.74286	30	31	204	483	-0.371095	cASIQKFGER	ccTESLVNRRPcFSALTPDETYVPK	0	4217.97	704.006	6	5423	2329	30	-0.728512	1.17475	13.3
BSA	BSA	2.88462	30	45	208	322	4.24028	FGERALK	NYQEAKDAFLGSFLYEYSR	0	3143.55	629.719	5	6558	3956	30	-0.63321	1.46099	12.4
BSA	BSA	1.44737	27	28	127	173	-2.64651	LKPDPNTLcDEFKADEK	YNGVFQEccQAEDKGAcLLPK	3	4517.05	753.852	6	5418	2322	27	0.405159	1.94976	13
BSA	BSA	3.20833	27	50	185	116	3.0304	IETMREK	LKPDPNTLcDEFKADEK	0	2948.43	590.697	5	4679	1361	27	-0.664711	2.34782	12.1
BSA	BSA	2.8125	26	64	185	114	0.630366	IETMREK	DDSPDLPKLKPDPNTLcDEFKADEK	0	3815.83	636.981	6	5297	2146	26	-0.4463	1.87154	12.4
BSA	BSA	1.97222	26	45	185	114	-0.414559	IETMREK	NEcFLSHKDDSPDLPKLKPDPNTLcDEFK	0	4388.07	627.878	7	5299	2149	26	0.445586	1.84332	12.4
BSA	BSA	2.23077	24	34	221	256	-1.42229	LSQKFPK	EccHGDLLEcADDRADLAK	0	3117.43	624.495	5	4613	1276	24	-1.16674	1.30876	17.7
BSA	BSA	2.28571	21	27	431	400	0.0563258	SLGKVGTR	LGEYGFQNALIVR	3	2307.27	577.827	4	4860	1567	21	0.227483	1.40874	8.7
BSA	BSA	2.04348	21	26	143	350	3.19369	YLYEIARR	LAKEYEATLEEccAK	0	2920.42	585.093	5	4942	1674	21	-0.30657	1.01076	36.1
BSA	BSA	2.04167	20	29	482	350	0.0917213	ccTESLVNR	LAKEYEATLEEccAK	3	2963.31	593.672	5	4336	928	20	-0.72715	1.68509	9.5
BSA	BSA	1.86957	20	23	524	400	-0.347117	KQTALVELLK	LGEYGFQNALIVR	3	2632.49	659.133	4	5948	3083	20	-0.192979	1.24979	11.1

## Sheet: BSA_01wt_FA_intersection
BSA_01wt_FA_intersection
Protein 1	Protein 2	XL fragmentation score	MS/MS fragments peptide 1	MS/MS fragments peptide 2	Residue Number 1	Residue Number 2	MS1 ΔM [ppm]	Peptide 1	Peptide 2	Cross-link category	Mass	M/Z	Charge	Retention time [sec]	MS/MS event number	MS/MS fragments weakest peptide	Average MS2 ΔM [ppm]	MS2 ΔM STD [ppm]	Distance on model (Å)
BSA	BSA	2.54762	59	48	388	444	0.719894	HLVDEPQNLIKQNcDQFEK	ccTKPESERMPcTEDYLSLILNR	1	5250.44	876.086	6	6414	3737	48	0.619163	1.88089	8.6
BSA	BSA	2.21951	34	57	217	294	-0.690566	AWSVARLSQK	SHcIAEVEKDAIPENLPPLTADFAEDKDVcK	2	4681.3	669.769	7	6188	3447	34	0.608861	1.60063	10
BSA	BSA	2.2	31	46	208	350	0.601481	FGERALK	LAKEYEATLEEccAKDDPHAcYSTVFDK	0	4192.92	600	7	5337	2256	31	0.377335	2.17161	12.6
BSA	BSA	3.91667	28	66	185	116	0.564804	IETMREK	LKPDPNTLcDEFKADEK	0	2948.43	738.119	4	4929	1758	28	0.225028	1.70703	12.1
BSA	BSA	2.88462	28	47	208	322	0.269486	FGERALK	NYQEAKDAFLGSFLYEYSR	0	3143.54	629.718	5	6642	4036	28	0.223664	1.15248	12.4
BSA	BSA	1.34211	24	27	127	173	1.86199	LKPDPNTLcDEFKADEK	YNGVFQEccQAEDKGAcLLPK	4	4518.08	904.628	5	5618	2631	24	-0.599886	2.04581	13
BSA	BSA	2.125	23	45	185	114	0.670618	IETMREK	DDSPDLPKLKPDPNTLcDEFKADEK	2	3817.83	764.578	5	5543	2531	23	1.63945	2.38963	12.4

## Sheet: BSA_1wt_FA_repeat1
BSA_1wt_FA_repeat1
Protein 1	Protein 2	XL fragmentation score	MS/MS fragments peptide 1	MS/MS fragments peptide 2	Residue Number 1	Residue Number 2	MS1 ΔM [ppm]	Peptide 1	Peptide 2	Cross-link category	Mass	M/Z	Charge	Retention time [sec]	MS/MS event number	MS/MS fragments weakest peptide	Average MS2 ΔM [ppm]	MS2 ΔM STD [ppm]	Distance on model (Å)
BSA	BSA	3.07143	75	54	388	444	-0.862054	HLVDEPQNLIKQNcDQFEK	ccTKPESERMPcTEDYLSLILNR	0	5249.43	750.929	7	4846	7005	54	0.703737	1.892	8.6
BSA	BSA	2.61765	44	45	347	388	-0.499153	RHPEYAVSVLLRLAK	HLVDEPQNLIKQNcDQFEK	2	4131.16	689.536	6	4576	6072	44	-0.2343	1.52868	20.4
BSA	BSA	1.80435	46	37	388	444	-1.32606	HLVDEPQNLIKQNcDQFEK	VGTRccTKPESERMPcTEDYLSLILNR	2	5664.67	945.123	6	4727	6594	37	-0.472677	1.63493	8.6
BSA	BSA	2.62857	36	56	208	350	1.72223	FGERALK	LAKEYEATLEEccAKDDPHAcYSTVFDK	0	4192.93	699.831	6	4212	4824	36	0.435603	1.93226	12.6
BSA	BSA	1.52083	36	37	81	41	1.50303	VASLRETYGDMADccEK	GLVLIAFSQYLQQcPFDEHVKLVNELTEFAK	0	5663.72	944.964	6	5657	9807	36	0.401515	1.89116	19.3
BSA	BSA	2.2	34	43	204	483	-2.53563	cASIQKFGER	ccTESLVNRRPcFSALTPDETYVPK	2	4219.97	704.339	6	4374	5393	34	0.890754	1.96947	13.3
BSA	BSA	1.93182	33	52	217	294	-2.65061	ALKAWSVARLSQK	SHcIAEVEKDAIPENLPPLTADFAEDKDVcK	0	4991.5	714.082	7	4662	6365	33	0.341065	1.48653	10
BSA	BSA	2.87097	30	59	165	127	0.708213	YNGVFQEccQAEDK	LKPDPNTLcDEFKADEK	3	3777.66	630.62	6	4197	4776	30	-0.139475	1.88409	8.5
BSA	BSA	2.89286	29	52	185	114	0.139477	IETMREK	DDSPDLPKLKPDPNTLcDEFK	0	3372.62	563.113	6	4410	5519	29	-0.269009	1.75713	12.4
BSA	BSA	3.20833	28	49	482	350	-1.49523	ccTESLVNR	LAKEYEATLEEccAK	3	2963.31	741.837	4	3837	3497	28	0.458531	1.87609	9.5
BSA	BSA	2.4	28	32	336	377	0.670809	RHPEYAVSVLLR	LKHLVDEPQNLIK	1	3009.7	602.949	5	4343	5288	28	0.0247808	2.29999	14.6
BSA	BSA	2.68	28	39	185	116	1.58015	IETMREK	LKPDPNTLcDEFKADEKK	0	3076.53	513.764	6	3884	3664	28	0.145426	1.77697	12.1
BSA	BSA	2	28	44	185	114	0.772399	IETMREK	NEcFLSHKDDSPDLPKLKPDPNTLcDEFK	0	4388.08	627.878	7	4317	5196	28	0.0114329	1.70009	12.4
BSA	BSA	1.86486	28	41	217	294	-0.010783	AWSVARLSQK	SHcIAEVEKDAIPENLPPLTADFAEDK	0	4177.08	697.19	6	4813	6890	28	0.0813569	1.79268	10
BSA	BSA	2.61538	28	40	208	322	0.425641	FGERALK	NYQEAKDAFLGSFLYEYSR	0	3143.54	629.717	5	4955	7383	28	0.619903	1.39976	12.4
BSA	BSA	1.36585	30	26	144	114	-2.02378	RHPYFYAPELLYYANK	DDSPDLPKLKPDPNTLcDEFKADEK	2	4956.38	827.073	6	4966	7424	26	-0.568011	1.92708	9.9
BSA	BSA	3.8	31	26	431	185	-1.45731	SLGKVGTR	IETMREK	0	1745.94	437.495	4	3310	1589	26	-0.271455	0.963582	15
BSA	BSA	1.88571	25	41	484	388	-2.24613	RPcFSALTPDETYVPK	HLVDEPQNLIKQNcDQFEK	0	4258.04	852.618	5	4525	5896	25	-0.156379	1.84954	15.6
BSA	BSA	2.42857	24	27	431	400	1.06431	SLGKVGTR	LGEYGFQNALIVR	3	2307.27	462.464	5	4126	4526	24	0.260134	1.29437	8.7
BSA	BSA	1.5	43	23	388	444	-3.22821	LKHLVDEPQNLIKQNcDQFEK	ccTKPESERMPcTEDYLSLILNR	2	5492.6	785.668	7	4729	6602	23	0.348043	1.67568	8.6
BSA	BSA	1.51515	27	23	76	144	1.423	SLHTLFGDELcKVASLR	RHPYFYAPELLYYANK	1	4014.04	670.016	6	5192	8203	23	-0.200584	1.19291	23.1
BSA	BSA	1.7931	22	30	143	106	0.64386	YLYEIARR	QEPERNEcFLSHKDDSPDLPK	0	3646.75	608.801	6	4063	4299	22	-0.1343	1.49248	9.3
BSA	BSA	1.31915	21	41	484	294	-0.63151	RPcFSALTPDETYVPK	SHcIAEVEKDAIPENLPPLTADFAEDKDVcK	1	5415.58	774.664	7	4888	7151	21	-0.525775	2.14288	25.6
BSA	BSA	2.88235	21	28	208	239	1.84254	FGERALK	LVTDLTKVHK	0	1996.15	500.047	4	3652	2827	21	-0.0192753	1.3133	11.5
BSA	BSA	2.375	21	36	143	106	2.35302	YLYEIARR	NEcFLSHKDDSPDLPK	0	3007.46	602.501	5	4133	4550	21	0.568713	1.65271	9.3
BSA	BSA	1.62069	20	27	431	458	0.453954	SLGKVGTR	MPcTEDYLSLILNRLcVLHEK	2	3445.78	575.306	6	5219	8291	20	0.441866	1.45041	14.3
BSA	BSA	1.7931	20	32	116	144	-2.03332	LKPDPNTLcDEFK	RHPYFYAPELLYYANK	1	3644.78	729.966	5	4833	6960	20	0.313336	1.92251	14.5
BSA	BSA	1.96552	20	37	208	242	0.100586	FGERALK	VHKEccHGDLLEcADDRADLAK	0	3454.62	576.779	6	3700	3002	20	-0.246971	2.24206	11.3
BSA	BSA	1.14706	19	20	116	173	0.56995	LKPDPNTLcDEFK	YNGVFQEccQAEDKGAcLLPK	4	4074.87	680.155	6	4463	5695	19	-0.306256	2.37129	15.4
BSA	BSA	2	19	25	579	340	-1.38282	LVVSTQTALA]	HPEYAVSVLLR	3	2296.28	575.079	4	4379	5411	19	0.310779	1.03256	47.7
BSA	BSA	1.96296	19	34	262	232	2.75943	YIcDNQDTISSK	AEFVEVTKLVTDLTK	3	3146.58	630.325	5	4935	7313	19	0.234758	2.75661	10.4

## Sheet: BSA_1wt_FA_repeat2
BSA_1wt_FA_repeat2
Protein 1	Protein 2	XL fragmentation score	MS/MS fragments peptide 1	MS/MS fragments peptide 2	Residue Number 1	Residue Number 2	MS1 ΔM [ppm]	Peptide 1	Peptide 2	Cross-link category	Mass	M/Z	Charge	Retention time [sec]	MS/MS event number	MS/MS fragments weakest peptide	Average MS2 ΔM [ppm]	MS2 ΔM STD [ppm]	Distance on model (Å)
BSA	BSA	2.88095	68	53	388	444	1.41668	HLVDEPQNLIKQNcDQFEK	ccTKPESERMPcTEDYLSLILNR	0	5249.44	875.92	6	6399	3853	53	1.90533	1.67921	8.6
BSA	BSA	2.04167	44	54	81	41	1.50619	VASLRETYGDMADccEK	GLVLIAFSQYLQQcPFDEHVKLVNELTEFAK	1	5664.72	1133.96	5	7818	5909	44	1.88635	2.22492	19.3
BSA	BSA	2.39024	38	60	217	294	2.32362	AWSVARLSQK	SHcIAEVEKDAIPENLPPLTADFAEDKDVcK	0	4679.31	669.484	7	6169	3493	38	0.88469	2.22078	10
BSA	BSA	2.25714	33	46	204	483	0.941004	cASIQKFGER	ccTESLVNRRPcFSALTPDETYVPK	1	4218.98	704.175	6	5618	2605	33	1.18552	1.74349	13.3
BSA	BSA	2.11429	31	43	208	350	1.62572	FGERALK	LAKEYEATLEEccAKDDPHAcYSTVFDK	0	4192.92	600	7	5326	2156	31	0.89206	2.15629	12.6
BSA	BSA	3.83333	27	65	185	116	1.31708	IETMREK	LKPDPNTLcDEFKADEK	0	2948.43	738.119	4	4959	1661	27	0.443799	2.29119	12.1
BSA	BSA	2.65385	27	42	208	322	0.958686	FGERALK	NYQEAKDAFLGSFLYEYSR	0	3143.54	629.719	5	6539	4078	27	1.50855	1.43446	12.4
BSA	BSA	3	26	46	185	431	0.938981	IETMREK	SLGKVGTRccTKPESER	1	2894.43	579.896	5	3634	358	26	0.437516	1.41039	15
BSA	BSA	2.72727	22	38	579	535	1.95926	LVVSTQTALA]	HKPKATEEQLK	3	2321.3	581.336	4	4031	566	22	0.870309	2.05758	9.4
BSA	BSA	2.10345	21	40	208	242	0.791026	FGERALK	VHKEccHGDLLEcADDRADLAK	2	3456.63	577.115	6	4496	1068	21	0.810836	1.56148	11.3
BSA	BSA	1.62069	18	29	431	458	1.28746	SLGKVGTR	MPcTEDYLSLILNRLcVLHEK	0	3443.78	574.974	6	7005	4790	18	0.817816	1.45332	14.3

## Sheet: BSA_1wt_FA_intersection
BSA_1wt_FA_intersection
Protein 1	Protein 2	XL fragmentation score	MS/MS fragments peptide 1	MS/MS fragments peptide 2	Residue Number 1	Residue Number 2	MS1 ΔM [ppm]	Peptide 1	Peptide 2	Cross-link category	Mass	M/Z	Charge	Retention time [sec]	MS/MS event number	MS/MS fragments weakest peptide	Average MS2 ΔM [ppm]	MS2 ΔM STD [ppm]	Distance on model (Å)
BSA	BSA	2.88095	68	53	388	444	1.41668	HLVDEPQNLIKQNcDQFEK	ccTKPESERMPcTEDYLSLILNR	0	5249.44	875.92	6	6399	3853	53	1.90533	1.67921	8.6
BSA	BSA	2.04167	44	54	81	41	1.50619	VASLRETYGDMADccEK	GLVLIAFSQYLQQcPFDEHVKLVNELTEFAK	1	5664.72	1133.96	5	7818	5909	44	1.88635	2.22492	19.3
BSA	BSA	2.39024	38	60	217	294	2.32362	AWSVARLSQK	SHcIAEVEKDAIPENLPPLTADFAEDKDVcK	0	4679.31	669.484	7	6169	3493	38	0.88469	2.22078	10
BSA	BSA	2.25714	33	46	204	483	0.941004	cASIQKFGER	ccTESLVNRRPcFSALTPDETYVPK	1	4218.98	704.175	6	5618	2605	33	1.18552	1.74349	13.3
BSA	BSA	2.11429	31	43	208	350	1.62572	FGERALK	LAKEYEATLEEccAKDDPHAcYSTVFDK	0	4192.92	600	7	5326	2156	31	0.89206	2.15629	12.6
BSA	BSA	3.83333	27	65	185	116	1.31708	IETMREK	LKPDPNTLcDEFKADEK	0	2948.43	738.119	4	4959	1661	27	0.443799	2.29119	12.1
BSA	BSA	2.65385	27	42	208	322	0.958686	FGERALK	NYQEAKDAFLGSFLYEYSR	0	3143.54	629.719	5	6539	4078	27	1.50855	1.43446	12.4
BSA	BSA	2.10345	21	40	208	242	0.791026	FGERALK	VHKEccHGDLLEcADDRADLAK	2	3456.63	577.115	6	4496	1068	21	0.810836	1.56148	11.3
BSA	BSA	1.62069	18	29	431	458	1.28746	SLGKVGTR	MPcTEDYLSLILNRLcVLHEK	0	3443.78	574.974	6	7005	4790	18	0.817816	1.45332	14.3
